# Supplementary material for: Transposon activation mutagenesis as a screening tool for identifying resistance to cancer therapeutics
Source: BMC Cancer. 2013 Feb 27;13:93. doi: 10.1186/1471-2407-13-93 (PMC3598783; doi:10.1186/1471-2407-13-93)
Supplement: Additional file 4: Dataset S4 — Analysis of gene candidates by Database for Annotation, Visualization and Integrated Discovery (DAVID) tool. Genes identified by screen were fed to DAVID analysis tool (http://david.abcc.ncifcrf.gov/). Only candidate genes identified in at least two incidences in the Dataset S2 were used for analysis. Enriched genes were both listed as clusters and as an annotation chart. [file 1471-2407-13-93-S4.xlsx]

## Sheet: DAVID Annotation
Category	Term	Count	%	PValue	Genes	List Total	Pop Hits	Pop Total	Fold Enrichment	Bonferroni	Benjamini	FDR
SP_PIR_KEYWORDS	alternative splicing	69	6.48496	1.24657e-07	KCNH1, NRG3, GRIP1, CADM2, PIP5K1B, DNAJC10, ANKRD6, KCNIP4, IMMP2L, DAB1, ROBO1, CCNY, C6ORF52, PLCB1, COL11A1, USP15, KIRREL3, KCNMA1, PTPRK, MAGI2, NBAS, LRRC1, PDE4D, BASP1, ARHGAP24, ECT2, NCOA3, UBE2W, PDE4DIP, MCC, MOSPD1, XRN1, KCNH5, CRTC3, PARD3, DNAH14, SOX5, SORCS1, CDKAL1, MEIS1, ERCC8, AUTS2, PPP3CA, KIF21A, SPATA5, SGIP1, CNST, ALPK2, DENND1A, MACROD2, NTNG1, TRIO, PCDH15, ATP1A1, …	107	7488	19235	1.6565	2.39338e-05	2.39338e-05	0.000155199
UP_SEQ_FEATURE	splice variant	69	6.48496	1.38427e-07	KCNH1, NRG3, GRIP1, CADM2, PIP5K1B, DNAJC10, ANKRD6, KCNIP4, IMMP2L, DAB1, ROBO1, CCNY, C6ORF52, PLCB1, COL11A1, USP15, KIRREL3, KCNMA1, PTPRK, MAGI2, NBAS, LRRC1, PDE4D, BASP1, ARHGAP24, ECT2, NCOA3, UBE2W, PDE4DIP, MCC, MOSPD1, XRN1, KCNH5, CRTC3, PARD3, DNAH14, SOX5, SORCS1, CDKAL1, MEIS1, ERCC8, AUTS2, PPP3CA, KIF21A, SPATA5, SGIP1, CNST, ALPK2, DENND1A, MACROD2, NTNG1, TRIO, PCDH15, ATP1A1, …	107	7458	19113	1.65262	7.50249e-05	7.50249e-05	0.000201601
INTERPRO	IPR013098:Immunoglobulin I-set	7	0.657895	0.000182461	PTPRK, ALPK2, ROBO1, FSTL5, TRIO, NTM, KIRREL3	101	138	16659	8.36655	0.0501572	0.0501572	0.241252
SP_PIR_KEYWORDS	chromosomal rearrangement	8	0.75188	0.000899343	FHIT, LPP, FOXO1, AUTS2, PDE4DIP, ALK, FOXP1, KIRREL3	107	279	19235	5.15459	0.158653	0.0827505	1.11395
GOTERM_BP_FAT	GO:0016337~cell-cell adhesion	8	0.75188	0.0010473	PARD3, DAB1, GMDS, ROBO1, CDH18, PCDH15, COL11A1, ALX1	79	276	13528	4.96349	0.587032	0.587032	1.60672
GOTERM_CC_FAT	GO:0009986~cell surface	9	0.845865	0.00114205	KCNMA1, PTPRK, PARD3, SLC1A3, CORIN, ROBO1, GPC6, ABCB1, SDC4	78	348	12782	4.23806	0.192398	0.192398	1.40651
GOTERM_CC_FAT	GO:0016323~basolateral plasma membrane	7	0.657895	0.00138514	SLC4A10, SLC1A3, LPP, ABCB1, ATP1A1, ARHGAP24, SDC4	78	203	12782	5.65075	0.228331	0.121553	1.70352
INTERPRO	IPR003598:Immunoglobulin subtype 2	7	0.657895	0.00147384	ALPK2, CADM2, ROBO1, FSTL5, TRIO, NTM, KIRREL3	101	205	16659	5.63212	0.340273	0.187764	1.93341
GOTERM_BP_FAT	GO:0007155~cell adhesion	12	1.12782	0.00215825	LAMA2, PTPRK, PARD3, DAB1, GMDS, ROBO1, LPP, CDH18, PCDH15, COL11A1, NTM, ALX1	79	700	13528	2.93555	0.838546	0.598186	3.28467
GOTERM_BP_FAT	GO:0022610~biological adhesion	12	1.12782	0.00218252	LAMA2, PTPRK, PARD3, DAB1, GMDS, ROBO1, LPP, CDH18, PCDH15, COL11A1, NTM, ALX1	79	701	13528	2.93136	0.841826	0.459189	3.32102
GOTERM_BP_FAT	GO:0006813~potassium ion transport	6	0.56391	0.00229133	KCNH1, KCNMA1, ATP1A1, KCTD15, KCNIP4, KCNH5	79	160	13528	6.42152	0.855735	0.383703	3.48387
GOTERM_CC_FAT	GO:0005912~adherens junction	6	0.56391	0.00240748	PTPRK, PARD3, LPP, ABCB1, ARHGAP24, SDC4	78	155	12782	6.34342	0.362844	0.139505	2.9437
UP_SEQ_FEATURE	domain:PAS	3	0.281955	0.00305198	KCNH1, NCOA3, KCNH5	107	15	19113	35.7252	0.809233	0.563231	4.35396
GOTERM_CC_FAT	GO:0070161~anchoring junction	6	0.56391	0.0037676	PTPRK, PARD3, LPP, ABCB1, ARHGAP24, SDC4	78	172	12782	5.71646	0.506322	0.161774	4.57133
SP_PIR_KEYWORDS	potassium transport	5	0.469925	0.00377083	KCNH1, KCNMA1, ATP1A1, KCNIP4, KCNH5	107	115	19235	7.81593	0.515853	0.214778	4.5947
GOTERM_CC_FAT	GO:0030054~cell junction	10	0.93985	0.00382591	PTPRK, PARD3, MAGI2, GRIP1, LPP, DENND1A, GRID2, ABCB1, ARHGAP24, SDC4	78	518	12782	3.16355	0.511696	0.133561	4.64054
GOTERM_CC_FAT	GO:0044459~plasma membrane part	24	2.25564	0.00431443	KCNH1, KCNMA1, PTPRK, PARD3, STX8, NRG3, MAGI2, CORIN, GRIP1, LPP, DENND1A, NTNG1, ABCB1, ATP1A1, ARHGAP24, ALK, SDC4, SLC4A10, SLC1A3, ROBO1, GPC6, GRID2, KCTD15, FAF1	78	2203	12782	1.78526	0.554494	0.126072	5.21861
UP_SEQ_FEATURE	compositionally biased region:Poly-Ser	9	0.845865	0.00494919	RASAL2, KCNMA1, NRG3, ALPK2, TRIO, FOXO1, PKHD1L1, DACH1, ZBTB44	107	475	19113	3.3845	0.932059	0.591953	6.97085
SMART	SM00408:IGc2	7	0.657895	0.00521257	ALPK2, CADM2, ROBO1, FSTL5, TRIO, NTM, KIRREL3	72	205	9079	4.30576	0.35532	0.35532	5.45528
SP_PIR_KEYWORDS	potassium	5	0.469925	0.00521406	KCNH1, KCNMA1, ATP1A1, KCNIP4, KCNH5	107	126	19235	7.13359	0.633486	0.221923	6.30128
GOTERM_BP_FAT	GO:0030001~metal ion transport	9	0.845865	0.00523718	KCNH1, KCNMA1, SLC4A10, ATP1A1, KCTD15, PPP3CA, KCNIP4, ITPR1, KCNH5	79	465	13528	3.31433	0.988107	0.587846	7.79622
GOTERM_CC_FAT	GO:0045202~synapse	8	0.75188	0.00546019	KCNMA1, MAGI2, SLC1A3, GRIP1, DENND1A, GRID2, PCDH15, ITPR1	78	355	12782	3.69289	0.640792	0.136071	6.56177
GOTERM_BP_FAT	GO:0050905~neuromuscular process	4	0.37594	0.00546295	KCNMA1, SLC1A3, GRID2, PCDH15	79	62	13528	11.0478	0.99018	0.537247	8.11917
SP_PIR_KEYWORDS	cell junction	8	0.75188	0.00659444	PTPRK, PARD3, MAGI2, GRIP1, LPP, DENND1A, GRID2, ARHGAP24	107	399	19235	3.60434	0.71926	0.224359	7.90723
SP_PIR_KEYWORDS	phosphoprotein	54	5.07519	0.00666116	FHIT, NRG3, GRIP1, PIP5K1B, FOXO1, SDC4, DAB1, SLC1A3, ROBO1, CCNY, NSMCE2, PLCB1, USP15, ALX1, KCNMA1, PTPRK, MAGI2, NBAS, PRKCH, PDE4D, BASP1, ARHGAP24, ALK, ECT2, NCOA3, MCC, XRN1, CRTC3, TMX1, PARD3, SOX5, CDKAL1, RASAL2, AUTS2, PPP3CA, KIF21A, SGIP1, ALPK2, LPP, DENND1A, TRIO, ABCB1, ATP1A1, WDR70, DACH1, ZBTB44, FOXP1, ITPR1, SLC4A10, PLEKHA5, GSK3B, KCTD15, FAF1, PBX3	107	7263	19235	1.33655	0.722857	0.192547	7.9842
GOTERM_MF_FAT	GO:0030955~potassium ion binding	5	0.469925	0.00733038	KCNH1, KCNMA1, ATP1A1, KCNIP4, KCNH5	79	128	12983	6.4196	0.870665	0.870665	9.26022
SP_PIR_KEYWORDS	activator	9	0.845865	0.00807817	CRTC3, NCOA3, LPP, SOX5, DACH1, MAML3, MYBL1, PBX3, MEIS1	107	520	19235	3.11134	0.789297	0.199463	9.60514
GOTERM_MF_FAT	GO:0005267~potassium channel activity	5	0.469925	0.00836997	KCNH1, KCNMA1, KCTD15, KCNIP4, KCNH5	79	133	12983	6.17826	0.903349	0.689112	10.5073
GOTERM_BP_FAT	GO:0044057~regulation of system process	7	0.657895	0.00877436	KCNMA1, LAMA2, SLC1A3, ATP1A1, PPP3CA, PBX3, SDC4	79	309	13528	3.87923	0.999412	0.654446	12.736
SP_PIR_KEYWORDS	potassium channel	4	0.37594	0.00917508	KCNH1, KCNMA1, KCNIP4, KCNH5	107	78	19235	9.21879	0.829624	0.198458	10.8418
GOTERM_BP_FAT	GO:0015672~monovalent inorganic cation transport	7	0.657895	0.0100235	KCNH1, KCNMA1, SLC4A10, ATP1A1, KCTD15, KCNIP4, KCNH5	79	318	13528	3.76945	0.999797	0.65452	14.4206
UP_SEQ_FEATURE	domain:PDZ 3	3	0.281955	0.010484	PARD3, MAGI2, GRIP1	107	28	19113	19.1385	0.996695	0.760232	14.2292
GOTERM_MF_FAT	GO:0022836~gated channel activity	7	0.657895	0.0107618	KCNH1, KCNMA1, GRID2, KCTD15, KCNIP4, ITPR1, KCNH5	79	310	12983	3.71094	0.950609	0.633099	13.3167
PIR_SUPERFAMILY	PIRSF500995:potassium voltage-gated channel, subfamily H, Eag type	2	0.18797	0.0110571	KCNH1, KCNH5	42	2	7396	176.095	0.426463	0.426463	10.1554
UP_SEQ_FEATURE	region of interest:CAD (involved in subunit assembly)	2	0.18797	0.0110615	KCNH1, KCNH5	107	2	19113	178.626	0.997591	0.700531	14.9553
KEGG_PATHWAY	hsa04512:ECM-receptor interaction	4	0.37594	0.0116594	LAMA2, SDC4, COL5A2, COL11A1	30	84	5085	8.07143	0.538855	0.538855	11.3001
GOTERM_MF_FAT	GO:0031420~alkali metal ion binding	6	0.56391	0.0119553	KCNH1, KCNMA1, SLC4A10, ATP1A1, KCNIP4, KCNH5	79	228	12983	4.32478	0.964691	0.566516	14.6879
INTERPRO	IPR003949:Potassium channel, voltage-dependent, EAG	2	0.18797	0.0119698	KCNH1, KCNH5	101	2	16659	164.941	0.966488	0.677597	14.7344
GOTERM_BP_FAT	GO:0006811~ion transport	11	1.03383	0.0124947	KCNH1, KCNMA1, SLC4A10, SLC1A3, GRID2, ATP1A1, KCTD15, PPP3CA, KCNIP4, ITPR1, KCNH5	79	768	13528	2.45266	0.999975	0.692447	17.6639
GOTERM_CC_FAT	GO:0031226~intrinsic to plasma membrane	15	1.40977	0.0129123	KCNH1, KCNMA1, PTPRK, STX8, PARD3, NRG3, CORIN, NTNG1, ATP1A1, ALK, SDC4, ROBO1, GPC6, GRID2, KCTD15	78	1215	12782	2.02311	0.911991	0.261984	14.8795
GOTERM_BP_FAT	GO:0030182~neuron differentiation	8	0.75188	0.0130322	KCNMA1, PARD3, SLC1A3, ROBO1, SOX5, NTNG1, PBX3, NTM	79	438	13528	3.12768	0.999984	0.6695	18.3539
GOTERM_CC_FAT	GO:0044463~cell projection part	6	0.56391	0.0133874	KCNMA1, PARD3, SLC1A3, ROBO1, DNAH14, GSK3B	78	234	12782	4.20184	0.919569	0.244246	15.386
GOTERM_BP_FAT	GO:0006812~cation transport	9	0.845865	0.0141225	KCNH1, KCNMA1, SLC4A10, ATP1A1, KCTD15, PPP3CA, KCNIP4, ITPR1, KCNH5	79	553	13528	2.78692	0.999994	0.664222	19.737
SP_PIR_KEYWORDS	Immunoglobulin domain	8	0.75188	0.015271	PTPRK, ALPK2, CADM2, ROBO1, FSTL5, TRIO, NTM, KIRREL3	107	470	19235	3.05985	0.947903	0.279849	17.4357
GOTERM_CC_FAT	GO:0005886~plasma membrane	33	3.1015	0.0161558	KCNH1, FHIT, PARD3, STX8, NRG3, CORIN, GRIP1, SDC4, KCNIP4, SLC1A3, ROBO1, GPC6, GRID2, KIRREL3, KCNMA1, PTPRK, MAGI2, LPP, NTNG1, DENND1A, PRKCH, ABCB1, PCDH15, ATP1A1, BASP1, ALK, ARHGAP24, LAMA2, SLC4A10, CDH18, KCTD15, FAF1, NTM	78	3777	12782	1.43176	0.952442	0.262568	18.2825
UP_SEQ_FEATURE	domain:IPT/TIG 9	2	0.18797	0.0165466	PARD3, PKHD1L1	107	3	19113	119.084	0.999882	0.778475	21.5725
UP_SEQ_FEATURE	domain:IPT/TIG 5	2	0.18797	0.0165466	PARD3, PKHD1L1	107	3	19113	119.084	0.999882	0.778475	21.5725
UP_SEQ_FEATURE	domain:IPT/TIG 11	2	0.18797	0.0165466	PARD3, PKHD1L1	107	3	19113	119.084	0.999882	0.778475	21.5725
UP_SEQ_FEATURE	domain:IPT/TIG 7	2	0.18797	0.0165466	PARD3, PKHD1L1	107	3	19113	119.084	0.999882	0.778475	21.5725
UP_SEQ_FEATURE	domain:IPT/TIG 10	2	0.18797	0.0165466	PARD3, PKHD1L1	107	3	19113	119.084	0.999882	0.778475	21.5725
INTERPRO	IPR000014:PAS	3	0.281955	0.0166896	KCNH1, NCOA3, KCNH5	101	33	16659	14.9946	0.991315	0.694727	19.9711
GOTERM_BP_FAT	GO:0050885~neuromuscular process controlling balance	3	0.281955	0.017268	KCNMA1, SLC1A3, PCDH15	79	35	13528	14.6778	1	0.70628	23.6056
UP_SEQ_FEATURE	domain:PDZ 1	3	0.281955	0.0207225	PARD3, MAGI2, GRIP1	107	40	19113	13.397	0.999988	0.802372	26.2851
UP_SEQ_FEATURE	domain:PDZ 2	3	0.281955	0.0207225	PARD3, MAGI2, GRIP1	107	40	19113	13.397	0.999988	0.802372	26.2851
GOTERM_MF_FAT	GO:0005249~voltage-gated potassium channel activity	4	0.37594	0.0222455	KCNH1, KCNMA1, KCTD15, KCNH5	79	100	12983	6.57367	0.998077	0.713728	25.7052
GOTERM_BP_FAT	GO:0009448~gamma-aminobutyric acid metabolic process	2	0.18797	0.0228671	SLC1A3, ABAT	79	4	13528	85.6203	1	0.77728	30.0636
GOTERM_CC_FAT	GO:0005925~focal adhesion	4	0.37594	0.0235782	LPP, ABCB1, ARHGAP24, SDC4	78	102	12782	6.42634	0.98846	0.333444	25.6045
GOTERM_CC_FAT	GO:0042995~cell projection	10	0.93985	0.0237778	KCNMA1, PARD3, SLC1A3, ROBO1, DNAH14, GSK3B, DENND1A, PCDH15, BASP1, ARHGAP24	78	697	12782	2.3511	0.988893	0.31272	25.7928
GOTERM_MF_FAT	GO:0005261~cation channel activity	6	0.56391	0.0247792	KCNH1, KCNMA1, KCTD15, KCNIP4, ITPR1, KCNH5	79	275	12983	3.58564	0.999065	0.687317	28.2082
KEGG_PATHWAY	hsa04270:Vascular smooth muscle contraction	4	0.37594	0.0250733	KCNMA1, PRKCH, PLCB1, ITPR1	30	112	5085	6.05357	0.812867	0.567411	22.8661
GOTERM_CC_FAT	GO:0005924~cell-substrate adherens junction	4	0.37594	0.0260462	LPP, ABCB1, ARHGAP24, SDC4	78	106	12782	6.18384	0.992811	0.315886	27.9022
INTERPRO	IPR012680:Laminin G, subdomain 2	3	0.281955	0.0262845	LAMA2, EYS, COL11A1	101	42	16659	11.7815	0.999453	0.777378	29.7127
SMART	SM00091:PAS	3	0.281955	0.0272358	KCNH1, NCOA3, KCNH5	72	33	9079	11.4634	0.901681	0.686441	25.651
UP_SEQ_FEATURE	repeat:PbH1 9	2	0.18797	0.0274268	PARD3, PKHD1L1	107	5	19113	71.4505	1	0.848038	33.3033
UP_SEQ_FEATURE	repeat:PbH1 6	2	0.18797	0.0274268	PARD3, PKHD1L1	107	5	19113	71.4505	1	0.848038	33.3033
UP_SEQ_FEATURE	repeat:PbH1 7	2	0.18797	0.0274268	PARD3, PKHD1L1	107	5	19113	71.4505	1	0.848038	33.3033
UP_SEQ_FEATURE	repeat:PbH1 8	2	0.18797	0.0274268	PARD3, PKHD1L1	107	5	19113	71.4505	1	0.848038	33.3033
SP_PIR_KEYWORDS	disease mutation	16	1.50376	0.0279031	KCNMA1, PARD3, PCDH15, C7ORF10, SERPINI1, COL5A2, LAMA2, ERCC8, SLC1A3, ROBO1, ABAT, MCC, KIF21A, COL11A1, AKR1D1, KIRREL3	107	1591	19235	1.80783	0.995633	0.419204	29.6957
GOTERM_MF_FAT	GO:0005216~ion channel activity	7	0.657895	0.0283809	KCNH1, KCNMA1, GRID2, KCTD15, KCNIP4, ITPR1, KCNH5	79	386	12983	2.98029	0.999666	0.681276	31.6323
GOTERM_CC_FAT	GO:0005626~insoluble fraction	11	1.03383	0.0284921	TMX1, MAGI2, SLC1A3, GRID2, ABAT, ABCB1, PDE4D, ATP1A1, PPP3CA, PLCB1, ITPR1	78	839	12782	2.1485	0.995508	0.320297	30.1147
INTERPRO	IPR005821:Ion transport	4	0.37594	0.0285395	KCNH1, KCNMA1, ITPR1, KCNH5	101	110	16659	5.99784	0.999716	0.743562	31.837
INTERPRO	IPR019316:G8 domain	2	0.18797	0.0296591	PARD3, PKHD1L1	101	5	16659	65.9762	0.999795	0.702671	32.8697
GOTERM_MF_FAT	GO:0005244~voltage-gated ion channel activity	5	0.469925	0.0297562	KCNH1, KCNMA1, KCTD15, KCNIP4, KCNH5	79	195	12983	4.21389	0.999775	0.649966	32.8994
GOTERM_MF_FAT	GO:0022832~voltage-gated channel activity	5	0.469925	0.0297562	KCNH1, KCNMA1, KCTD15, KCNIP4, KCNH5	79	195	12983	4.21389	0.999775	0.649966	32.8994
GOTERM_CC_FAT	GO:0005955~calcineurin complex	2	0.18797	0.0297644	PPP3CA, ITPR1	78	5	12782	65.5487	0.996484	0.313876	31.2408
INTERPRO	IPR001791:Laminin G	3	0.281955	0.029875	LAMA2, EYS, COL11A1	101	45	16659	10.996	0.999807	0.656698	33.0671
GOTERM_CC_FAT	GO:0030055~cell-substrate junction	4	0.37594	0.0299989	LPP, ABCB1, ARHGAP24, SDC4	78	112	12782	5.85256	0.996639	0.299513	31.4465
INTERPRO	IPR007110:Immunoglobulin-like	8	0.75188	0.0311439	PTPRK, ALPK2, CADM2, ROBO1, FSTL5, TRIO, NTM, KIRREL3	101	501	16659	2.63378	0.999867	0.628929	34.2167
SP_PIR_KEYWORDS	ionic channel	6	0.56391	0.0313807	KCNH1, KCNMA1, GRID2, KCNIP4, ITPR1, KCNH5	107	318	19235	3.39182	0.997805	0.426797	32.7637
GOTERM_BP_FAT	GO:0051173~positive regulation of nitrogen compound metabolic process	9	0.845865	0.0317194	TMX1, ERCC8, NCOA3, GRIP1, SOX5, FOXO1, MAML3, DDAH1, ALX1	79	644	13528	2.39311	1	0.856756	39.2415
GOTERM_MF_FAT	GO:0022838~substrate specific channel activity	7	0.657895	0.032287	KCNH1, KCNMA1, GRID2, KCTD15, KCNIP4, ITPR1, KCNH5	79	398	12983	2.89043	0.999891	0.63715	35.1747
UP_SEQ_FEATURE	repeat:PbH1 5	2	0.18797	0.032822	PARD3, PKHD1L1	107	6	19113	59.5421	1	0.865982	38.4937
GOTERM_CC_FAT	GO:0044420~extracellular matrix part	4	0.37594	0.0335215	LAMA2, SLC1A3, COL5A2, COL11A1	78	117	12782	5.60245	0.998298	0.312751	34.4695
INTERPRO	IPR000700:PAS-associated, C-terminal	2	0.18797	0.0354856	KCNH1, KCNH5	101	6	16659	54.9802	0.999962	0.639001	38.0136
KEGG_PATHWAY	hsa04360:Axon guidance	4	0.37594	0.0360498	ROBO1, GSK3B, NTNG1, PPP3CA	30	129	5085	5.25581	0.911365	0.554137	31.2982
GOTERM_MF_FAT	GO:0046982~protein heterodimerization activity	5	0.469925	0.0364335	ROBO1, SOX5, PPP3CA, FOXP1, ALX1	79	208	12983	3.95052	0.999967	0.643622	38.7489
GOTERM_MF_FAT	GO:0015267~channel activity	7	0.657895	0.0372711	KCNH1, KCNMA1, GRID2, KCTD15, KCNIP4, ITPR1, KCNH5	79	412	12983	2.79221	0.999974	0.617086	39.4485
GOTERM_MF_FAT	GO:0019899~enzyme binding	8	0.75188	0.0373516	PTPRK, MAGI2, GSK3B, ABAT, PRKCH, FAF1, PLCB1, ECT2	79	523	12983	2.51383	0.999975	0.585998	39.5152
UP_SEQ_FEATURE	region of interest:Calmodulin-binding	3	0.281955	0.0373981	KCNH1, PPP3CA, KCNH5	107	55	19113	9.74325	1	0.87329	42.5985
GOTERM_MF_FAT	GO:0022803~passive transmembrane transporter activity	7	0.657895	0.0376451	KCNH1, KCNMA1, GRID2, KCTD15, KCNIP4, ITPR1, KCNH5	79	413	12983	2.78545	0.999977	0.559819	39.7584
UP_SEQ_FEATURE	domain:PDZ 6	2	0.18797	0.0381877	MAGI2, GRIP1	107	7	19113	51.036	1	0.85317	43.2804
SP_PIR_KEYWORDS	Proto-oncogene	5	0.469925	0.038471	ROBO1, FOXO1, ALK, MEIS1, ECT2	107	230	19235	3.90796	0.999464	0.466175	38.6408
SP_PIR_KEYWORDS	ion transport	8	0.75188	0.0407125	KCNH1, KCNMA1, SLC4A10, GRID2, ATP1A1, KCNIP4, ITPR1, KCNH5	107	578	19235	2.48812	0.999658	0.45875	40.3981
INTERPRO	IPR006626:Parallel beta-helix repeat	2	0.18797	0.0412775	PARD3, PKHD1L1	101	7	16659	47.1259	0.999993	0.66063	42.7637
PIR_SUPERFAMILY	PIRSF038287:potassium voltage-gated channel, subfamily H	2	0.18797	0.0435175	KCNH1, KCNH5	42	8	7396	44.0238	0.891894	0.671205	34.8533
UP_SEQ_FEATURE	propeptide:C-terminal propeptide	2	0.18797	0.0435238	COL5A2, COL11A1	107	8	19113	44.6565	1	0.865996	47.6948
UP_SEQ_FEATURE	repeat:PbH1 4	2	0.18797	0.0435238	PARD3, PKHD1L1	107	8	19113	44.6565	1	0.865996	47.6948
UP_SEQ_FEATURE	domain:PDZ 5	2	0.18797	0.0435238	MAGI2, GRIP1	107	8	19113	44.6565	1	0.865996	47.6948
UP_SEQ_FEATURE	domain:IPT/TIG 4	2	0.18797	0.0435238	PARD3, PKHD1L1	107	8	19113	44.6565	1	0.865996	47.6948
GOTERM_CC_FAT	GO:0031225~anchored to membrane	5	0.469925	0.0436462	PARD3, GPC6, NTNG1, BASP1, NTM	78	220	12782	3.72436	0.999762	0.371003	42.4892
GOTERM_CC_FAT	GO:0005578~proteinaceous extracellular matrix	6	0.56391	0.0436564	LAMA2, SLC1A3, GPC6, NTNG1, COL5A2, COL11A1	78	320	12782	3.0726	0.999763	0.355533	42.4968
GOTERM_BP_FAT	GO:0030155~regulation of cell adhesion	4	0.37594	0.0446153	LAMA2, DAB1, FAF1, SERPINI1	79	137	13528	4.99972	1	0.923317	50.6149
GOTERM_BP_FAT	GO:0048666~neuron development	6	0.56391	0.0459169	PARD3, SLC1A3, ROBO1, NTNG1, PBX3, NTM	79	339	13528	3.03081	1	0.916214	51.6447
GOTERM_MF_FAT	GO:0046873~metal ion transmembrane transporter activity	6	0.56391	0.0472384	KCNH1, KCNMA1, KCTD15, KCNIP4, ITPR1, KCNH5	79	328	12983	3.00625	0.999999	0.617451	47.2248
SMART	SM00282:LamG	3	0.281955	0.0481078	LAMA2, EYS, COL11A1	72	45	9079	8.40648	0.984101	0.748546	41.0933
INTERPRO	IPR013783:Immunoglobulin-like fold	8	0.75188	0.0487091	PTPRK, ALPK2, CADM2, ROBO1, FSTL5, TRIO, NTM, KIRREL3	101	553	16659	2.38612	0.999999	0.690712	48.3659
UP_SEQ_FEATURE	repeat:PbH1 1	2	0.18797	0.0488306	PARD3, PKHD1L1	107	9	19113	39.6947	1	0.875972	51.7658
UP_SEQ_FEATURE	domain:Laminin G-like 5	2	0.18797	0.0488306	LAMA2, EYS	107	9	19113	39.6947	1	0.875972	51.7658
UP_SEQ_FEATURE	repeat:PbH1 3	2	0.18797	0.0488306	PARD3, PKHD1L1	107	9	19113	39.6947	1	0.875972	51.7658
UP_SEQ_FEATURE	repeat:PbH1 2	2	0.18797	0.0488306	PARD3, PKHD1L1	107	9	19113	39.6947	1	0.875972	51.7658
SP_PIR_KEYWORDS	voltage-gated channel	4	0.37594	0.0501532	KCNH1, KCNMA1, KCNIP4, KCNH5	107	150	19235	4.79377	0.999949	0.506219	47.3033
GOTERM_BP_FAT	GO:0000160~two-component signal transduction system (phosphorelay)	2	0.18797	0.0507262	KCNH1, KCNH5	79	9	13528	38.0534	1	0.924568	55.2783
GOTERM_CC_FAT	GO:0005887~integral to plasma membrane	13	1.2218	0.0511306	KCNMA1, KCNH1, PTPRK, STX8, NRG3, CORIN, ATP1A1, SDC4, ALK, ROBO1, GPC6, GRID2, KCTD15	78	1188	12782	1.79321	0.999945	0.387818	47.8262
GOTERM_CC_FAT	GO:0005624~membrane fraction	10	0.93985	0.053482	TMX1, MAGI2, SLC1A3, GRID2, ABAT, ABCB1, ATP1A1, PPP3CA, PLCB1, ITPR1	78	809	12782	2.02561	0.999966	0.387039	49.4065
SMART	SM00710:PbH1	2	0.18797	0.0534913	PARD3, PKHD1L1	72	7	9079	36.0278	0.990127	0.684778	44.5725
SP_PIR_KEYWORDS	cell membrane	19	1.78571	0.0544526	PTPRK, PARD3, CNST, NRG3, MAGI2, GRIP1, LPP, DENND1A, NTNG1, PCDH15, BASP1, KCNIP4, SLC4A10, CDH18, GPC6, GRID2, MCC, NTM, KIRREL3	107	2194	19235	1.55677	0.999979	0.511633	50.1972
GOTERM_CC_FAT	GO:0043005~neuron projection	6	0.56391	0.0551792	KCNMA1, SLC1A3, ROBO1, GSK3B, DENND1A, BASP1	78	342	12782	2.87494	0.999975	0.382737	50.5196
KEGG_PATHWAY	hsa04720:Long-term potentiation	3	0.281955	0.0567484	PPP3CA, PLCB1, ITPR1	30	68	5085	7.47794	0.978845	0.618623	44.9722
GOTERM_CC_FAT	GO:0031012~extracellular matrix	6	0.56391	0.0568755	LAMA2, SLC1A3, GPC6, NTNG1, COL5A2, COL11A1	78	345	12782	2.84994	0.999982	0.378795	51.6096
GOTERM_BP_FAT	GO:0045893~positive regulation of transcription, DNA-dependent	7	0.657895	0.0569415	TMX1, NCOA3, GRIP1, SOX5, FOXO1, MAML3, ALX1	79	477	13528	2.51296	1	0.936005	59.5966
KEGG_PATHWAY	hsa04730:Long-term depression	3	0.281955	0.0582398	GRID2, PLCB1, ITPR1	30	69	5085	7.36957	0.980943	0.547089	45.8553
GOTERM_MF_FAT	GO:0022843~voltage-gated cation channel activity	4	0.37594	0.0585388	KCNH1, KCNMA1, KCTD15, KCNH5	79	147	12983	4.47188	1	0.673057	54.9194
GOTERM_BP_FAT	GO:0051254~positive regulation of RNA metabolic process	7	0.657895	0.0588282	TMX1, NCOA3, GRIP1, SOX5, FOXO1, MAML3, ALX1	79	481	13528	2.49207	1	0.932338	60.8282
GOTERM_CC_FAT	GO:0000267~cell fraction	12	1.12782	0.0590177	TMX1, ERCC8, MAGI2, SLC1A3, GRID2, ABAT, ABCB1, PDE4D, ATP1A1, PPP3CA, PLCB1, ITPR1	78	1083	12782	1.81575	0.999989	0.377477	52.9545
UP_SEQ_FEATURE	domain:Fibrillar collagen NC1	2	0.18797	0.0593569	COL5A2, COL11A1	107	11	19113	32.4775	1	0.906424	58.9825
SP_PIR_KEYWORDS	glycoprotein	32	3.00752	0.0619028	KCNH1, PARD3, NRG3, CORIN, CADM2, DNAH14, DNAJC10, SORCS1, SDC4, SLC1A3, ROBO1, GPC6, FSTL5, GRID2, COL11A1, ODZ3, KIRREL3, PTPRK, CNST, NTNG1, ABCB1, PKHD1L1, PCDH15, SERPINI1, ALK, COL5A2, ITPR1, LAMA2, EYS, CDH18, NTM, KCNH5	107	4318	19235	1.33222	0.999995	0.535513	54.8683
INTERPRO	IPR000885:Fibrillar collagen, C-terminal	2	0.18797	0.0641025	COL5A2, COL11A1	101	11	16659	29.9892	1	0.762384	58.3943
GOTERM_MF_FAT	GO:0051018~protein kinase A binding	2	0.18797	0.0641606	GSK3B, SDC4	79	11	12983	29.8803	1	0.684046	58.3481
KEGG_PATHWAY	hsa05010:Alzheimer's disease	4	0.37594	0.0642824	GSK3B, PPP3CA, PLCB1, ITPR1	30	163	5085	4.15951	0.987539	0.518504	49.3041
GOTERM_BP_FAT	GO:0006937~regulation of muscle contraction	3	0.281955	0.0647585	KCNMA1, ATP1A1, SDC4	79	72	13528	7.13502	1	0.94071	64.4745
KEGG_PATHWAY	hsa04070:Phosphatidylinositol signaling system	3	0.281955	0.0658994	PIP5K1B, PLCB1, ITPR1	30	74	5085	6.87162	0.988883	0.474159	50.1927
SP_PIR_KEYWORDS	developmental protein	9	0.845865	0.0659053	DAB1, CORIN, ROBO1, NTNG1, DACH1, ARHGAP24, MEIS1, SPATA5, ALX1	107	779	19235	2.07689	0.999998	0.536989	57.208
GOTERM_BP_FAT	GO:0032350~regulation of hormone metabolic process	2	0.18797	0.0670637	KCNMA1, ATP1A1	79	12	13528	28.5401	1	0.938576	65.8042
GOTERM_BP_FAT	GO:0045935~positive regulation of nucleobase, nucleoside, nucleotide and nucleic acid metabolic process	8	0.75188	0.067851	TMX1, ERCC8, NCOA3, GRIP1, SOX5, FOXO1, MAML3, ALX1	79	624	13528	2.19539	1	0.932493	66.2476
GOTERM_BP_FAT	GO:0051216~cartilage development	3	0.281955	0.067936	SOX5, COL11A1, ALX1	79	74	13528	6.94218	1	0.924353	66.2952
INTERPRO	IPR003938:Potassium channel, voltage-dependent, EAG/ELK/ERG	2	0.18797	0.0697242	KCNH1, KCNH5	101	12	16659	27.4901	1	0.766788	61.5835
UP_SEQ_FEATURE	domain:IPT/TIG 3	2	0.18797	0.0697677	PARD3, PKHD1L1	107	13	19113	27.4809	1	0.9267	65.1201
UP_SEQ_FEATURE	domain:IPT/TIG 2	2	0.18797	0.0697677	PARD3, PKHD1L1	107	13	19113	27.4809	1	0.9267	65.1201
GOTERM_CC_FAT	GO:0005583~fibrillar collagen	2	0.18797	0.0699706	COL5A2, COL11A1	78	12	12782	27.312	0.999999	0.41876	59.3101
UP_SEQ_FEATURE	domain:C2	3	0.281955	0.0728537	RASAL2, PRKCH, PLCB1	107	80	19113	6.69848	1	0.922884	66.7679
SP_PIR_KEYWORDS	membrane	43	4.04135	0.0736841	KCNH1, TMX1, PARD3, STX8, NRG3, CORIN, CADM2, GRIP1, PIP5K1B, SORCS1, SDC4, CDKAL1, KCNIP4, SLC25A21, IMMP2L, SLC1A3, ROBO1, GPC6, GRID2, ODZ3, KIRREL3, KCNMA1, PTPRK, MAGI2, CNST, LPP, LRRC1, NTNG1, DENND1A, ABCB1, PCDH15, PDE4D, ATP1A1, PKHD1L1, BASP1, ALK, ITPR1, SLC4A10, CDH18, MCC, MOSPD1, NTM, KCNH5	107	6256	19235	1.23561	1	0.557992	61.4392
GOTERM_MF_FAT	GO:0004673~protein histidine kinase activity	2	0.18797	0.0753815	KCNH1, KCNH5	79	13	12983	25.2833	1	0.72242	64.4824
GOTERM_MF_FAT	GO:0000155~two-component sensor activity	2	0.18797	0.0753815	KCNH1, KCNH5	79	13	12983	25.2833	1	0.72242	64.4824
UP_SEQ_FEATURE	domain:PDZ 4	2	0.18797	0.0800644	MAGI2, GRIP1	107	15	19113	23.8168	1	0.930096	70.3397
UP_SEQ_FEATURE	nucleotide phosphate-binding region:cNMP	2	0.18797	0.0800644	KCNH1, KCNH5	107	15	19113	23.8168	1	0.930096	70.3397
UP_SEQ_FEATURE	domain:Laminin G-like 4	2	0.18797	0.0800644	LAMA2, EYS	107	15	19113	23.8168	1	0.930096	70.3397
INTERPRO	IPR003585:Neurexin/syndecan/glycophorin C	2	0.18797	0.0808674	CADM2, SDC4	101	14	16659	23.5629	1	0.795115	67.2477
SMART	SM00038:COLFI	2	0.18797	0.0827806	COL5A2, COL11A1	72	11	9079	22.9268	0.999296	0.76582	60.4457
SP_PIR_KEYWORDS	heparan sulfate	2	0.18797	0.0846521	GPC6, SDC4	107	16	19235	22.4708	1	0.59091	66.7538
UP_SEQ_FEATURE	domain:Laminin N-terminal	2	0.18797	0.0851704	LAMA2, NTNG1	107	16	19113	22.3283	1	0.931465	72.6491
INTERPRO	IPR001849:Pleckstrin homology	5	0.469925	0.0854747	RASAL2, PLEKHA5, TRIO, ARHGAP24, ECT2	101	277	16659	2.97727	1	0.79295	69.3555
GOTERM_BP_FAT	GO:0030534~adult behavior	3	0.281955	0.0880159	KCNMA1, ABAT, PBX3	79	86	13528	5.97351	1	0.960836	75.9296
UP_SEQ_FEATURE	domain:Ig-like C2-type 1	4	0.37594	0.0890129	CADM2, ROBO1, NTM, KIRREL3	107	190	19113	3.76055	1	0.93001	74.2753
UP_SEQ_FEATURE	domain:Ig-like C2-type 2	4	0.37594	0.0900853	CADM2, ROBO1, NTM, KIRREL3	107	191	19113	3.74086	1	0.922568	74.7129
GOTERM_BP_FAT	GO:0051146~striated muscle cell differentiation	3	0.281955	0.0915178	KCNH1, PPP3CA, FOXP1	79	88	13528	5.83774	1	0.960847	77.3193
INTERPRO	IPR008211:Laminin, N-terminal	2	0.18797	0.0918785	LAMA2, NTNG1	101	16	16659	20.6176	1	0.797846	72.0774
GOTERM_MF_FAT	GO:0005310~dicarboxylic acid transmembrane transporter activity	2	0.18797	0.0919643	SLC25A21, SLC1A3	79	16	12983	20.5427	1	0.774616	72.0337
GOTERM_BP_FAT	GO:0003013~circulatory system process	4	0.37594	0.0922915	KCNMA1, CORIN, ABAT, ATP1A1	79	186	13528	3.68259	1	0.95686	77.6161
GOTERM_BP_FAT	GO:0008015~blood circulation	4	0.37594	0.0922915	KCNMA1, CORIN, ABAT, ATP1A1	79	186	13528	3.68259	1	0.95686	77.6161
GOTERM_CC_FAT	GO:0019717~synaptosome	3	0.281955	0.0929169	MAGI2, GRID2, ABAT	78	85	12782	5.78371	1	0.504111	70.1464
GOTERM_BP_FAT	GO:0007268~synaptic transmission	5	0.469925	0.0931856	KCNMA1, SLC1A3, GRID2, ABAT, PPP3CA	79	298	13528	2.87316	1	0.953004	77.9545
GOTERM_CC_FAT	GO:0008076~voltage-gated potassium channel complex	3	0.281955	0.094771	KCNH1, KCNMA1, KCTD15	78	86	12782	5.71646	1	0.498221	70.8941
GOTERM_CC_FAT	GO:0034705~potassium channel complex	3	0.281955	0.094771	KCNH1, KCNMA1, KCTD15	78	86	12782	5.71646	1	0.498221	70.8941
GOTERM_MF_FAT	GO:0016775~phosphotransferase activity, nitrogenous group as acceptor	2	0.18797	0.0974263	KCNH1, KCNH5	79	17	12983	19.3343	1	0.776827	74.1758
GOTERM_BP_FAT	GO:0031328~positive regulation of cellular biosynthetic process	8	0.75188	0.0994299	TMX1, NCOA3, GRIP1, SOX5, FOXO1, MAML3, DDAH1, ALX1	79	685	13528	1.99989	1	0.957437	80.1878
INTERPRO	IPR013032:EGF-like region, conserved site	5	0.469925	0.0998625	LAMA2, EYS, NRG3, NTNG1, ODZ3	101	293	16659	2.81469	1	0.807615	75.1577

## Sheet: DAVID Cluster
Annotation Cluster 1	Enrichment Score: 2.249352607739269
Category	Term	Count	%	PValue	Genes	List Total	Pop Hits	Pop Total	Fold Enrichment	Bonferroni	Benjamini	FDR
GOTERM_BP_FAT	GO:0016337~cell-cell adhesion	8	0.75188	0.0010473	PARD3, DAB1, GMDS, ROBO1, CDH18, PCDH15, COL11A1, ALX1	79	276	13528	4.96349	0.587032	0.587032	1.60672
GOTERM_BP_FAT	GO:0007155~cell adhesion	12	1.12782	0.00215825	LAMA2, PTPRK, PARD3, DAB1, GMDS, ROBO1, LPP, CDH18, PCDH15, COL11A1, NTM, ALX1	79	700	13528	2.93555	0.838546	0.598186	3.28467
GOTERM_BP_FAT	GO:0022610~biological adhesion	12	1.12782	0.00218252	LAMA2, PTPRK, PARD3, DAB1, GMDS, ROBO1, LPP, CDH18, PCDH15, COL11A1, NTM, ALX1	79	701	13528	2.93136	0.841826	0.459189	3.32102
SP_PIR_KEYWORDS	cell adhesion	5	0.469925	0.203919	LAMA2, LPP, CDH18, PCDH15, NTM	107	422	19235	2.12993	1	0.734692	94.1534
Annotation Cluster 2	Enrichment Score: 2.150397641775806
Category	Term	Count	%	PValue	Genes	List Total	Pop Hits	Pop Total	Fold Enrichment	Bonferroni	Benjamini	FDR
GOTERM_CC_FAT	GO:0016323~basolateral plasma membrane	7	0.657895	0.00138514	SLC4A10, SLC1A3, LPP, ABCB1, ATP1A1, ARHGAP24, SDC4	78	203	12782	5.65075	0.228331	0.121553	1.70352
GOTERM_CC_FAT	GO:0005912~adherens junction	6	0.56391	0.00240748	PTPRK, PARD3, LPP, ABCB1, ARHGAP24, SDC4	78	155	12782	6.34342	0.362844	0.139505	2.9437
GOTERM_CC_FAT	GO:0070161~anchoring junction	6	0.56391	0.0037676	PTPRK, PARD3, LPP, ABCB1, ARHGAP24, SDC4	78	172	12782	5.71646	0.506322	0.161774	4.57133
GOTERM_CC_FAT	GO:0030054~cell junction	10	0.93985	0.00382591	PTPRK, PARD3, MAGI2, GRIP1, LPP, DENND1A, GRID2, ABCB1, ARHGAP24, SDC4	78	518	12782	3.16355	0.511696	0.133561	4.64054
GOTERM_CC_FAT	GO:0005925~focal adhesion	4	0.37594	0.0235782	LPP, ABCB1, ARHGAP24, SDC4	78	102	12782	6.42634	0.98846	0.333444	25.6045
GOTERM_CC_FAT	GO:0005924~cell-substrate adherens junction	4	0.37594	0.0260462	LPP, ABCB1, ARHGAP24, SDC4	78	106	12782	6.18384	0.992811	0.315886	27.9022
GOTERM_CC_FAT	GO:0030055~cell-substrate junction	4	0.37594	0.0299989	LPP, ABCB1, ARHGAP24, SDC4	78	112	12782	5.85256	0.996639	0.315941	31.4465
Annotation Cluster 3	Enrichment Score: 2.0960403822530798
Category	Term	Count	%	PValue	Genes	List Total	Pop Hits	Pop Total	Fold Enrichment	Bonferroni	Benjamini	FDR
GOTERM_CC_FAT	GO:0045202~synapse	8	0.75188	0.00546019	KCNMA1, MAGI2, SLC1A3, GRIP1, DENND1A, GRID2, PCDH15, ITPR1	78	355	12782	3.69289	0.640792	0.136071	6.56177
GOTERM_BP_FAT	GO:0050905~neuromuscular process	4	0.37594	0.00546295	KCNMA1, SLC1A3, GRID2, PCDH15	79	62	13528	11.0478	0.99018	0.537247	8.11917
GOTERM_BP_FAT	GO:0050885~neuromuscular process controlling balance	3	0.281955	0.017268	KCNMA1, SLC1A3, PCDH15	79	35	13528	14.6778	1	0.70628	23.6056
Annotation Cluster 4	Enrichment Score: 1.9526108240781708
Category	Term	Count	%	PValue	Genes	List Total	Pop Hits	Pop Total	Fold Enrichment	Bonferroni	Benjamini	FDR
UP_SEQ_FEATURE	domain:PAS	3	0.281955	0.00305198	KCNH1, NCOA3, KCNH5	107	15	19113	35.7252	0.809233	0.563231	4.35396
INTERPRO	IPR000014:PAS	3	0.281955	0.0166896	KCNH1, NCOA3, KCNH5	101	33	16659	14.9946	0.991315	0.79445	19.9711
SMART	SM00091:PAS	3	0.281955	0.0272358	KCNH1, NCOA3, KCNH5	72	33	9079	11.4634	0.901681	0.686441	25.651
Annotation Cluster 5	Enrichment Score: 1.8478216232608013
Category	Term	Count	%	PValue	Genes	List Total	Pop Hits	Pop Total	Fold Enrichment	Bonferroni	Benjamini	FDR
GOTERM_CC_FAT	GO:0030054~cell junction	10	0.93985	0.00382591	PTPRK, PARD3, MAGI2, GRIP1, LPP, DENND1A, GRID2, ABCB1, ARHGAP24, SDC4	78	518	12782	3.16355	0.511696	0.133561	4.64054
SP_PIR_KEYWORDS	cell junction	8	0.75188	0.00659444	PTPRK, PARD3, MAGI2, GRIP1, LPP, DENND1A, GRID2, ARHGAP24	107	399	19235	3.60434	0.71926	0.224359	7.90723
SP_PIR_KEYWORDS	synapse	4	0.37594	0.113402	MAGI2, GRIP1, DENND1A, GRID2	107	213	19235	3.37589	1	0.685098	77.6546
Annotation Cluster 6	Enrichment Score: 1.5851184123655904
Category	Term	Count	%	PValue	Genes	List Total	Pop Hits	Pop Total	Fold Enrichment	Bonferroni	Benjamini	FDR
GOTERM_CC_FAT	GO:0044463~cell projection part	6	0.56391	0.0133874	KCNMA1, PARD3, SLC1A3, ROBO1, DNAH14, GSK3B	78	234	12782	4.20184	0.919569	0.244246	15.386
GOTERM_CC_FAT	GO:0042995~cell projection	10	0.93985	0.0237778	KCNMA1, PARD3, SLC1A3, ROBO1, DNAH14, GSK3B, DENND1A, PCDH15, BASP1, ARHGAP24	78	697	12782	2.3511	0.988893	0.31272	25.7928
GOTERM_CC_FAT	GO:0043005~neuron projection	6	0.56391	0.0551792	KCNMA1, SLC1A3, ROBO1, GSK3B, DENND1A, BASP1	78	342	12782	2.87494	0.999975	0.396756	50.5196
Annotation Cluster 7	Enrichment Score: 1.4742586904888808
Category	Term	Count	%	PValue	Genes	List Total	Pop Hits	Pop Total	Fold Enrichment	Bonferroni	Benjamini	FDR
INTERPRO	IPR012680:Laminin G, subdomain 2	3	0.281955	0.0262845	LAMA2, EYS, COL11A1	101	42	16659	11.7815	0.999453	0.847081	29.7127
INTERPRO	IPR001791:Laminin G	3	0.281955	0.029875	LAMA2, EYS, COL11A1	101	45	16659	10.996	0.999807	0.759618	33.0671
SMART	SM00282:LamG	3	0.281955	0.0481078	LAMA2, EYS, COL11A1	72	45	9079	8.40648	0.984101	0.748546	41.0933
Annotation Cluster 8	Enrichment Score: 1.443731892727629
Category	Term	Count	%	PValue	Genes	List Total	Pop Hits	Pop Total	Fold Enrichment	Bonferroni	Benjamini	FDR
SP_PIR_KEYWORDS	cell junction	8	0.75188	0.00659444	PTPRK, PARD3, MAGI2, GRIP1, LPP, DENND1A, GRID2, ARHGAP24	107	399	19235	3.60434	0.71926	0.224359	7.90723
UP_SEQ_FEATURE	domain:PDZ 3	3	0.281955	0.010484	PARD3, MAGI2, GRIP1	107	28	19113	19.1385	0.996695	0.760232	14.2292
UP_SEQ_FEATURE	domain:PDZ 1	3	0.281955	0.0207225	PARD3, MAGI2, GRIP1	107	40	19113	13.397	0.999988	0.896679	26.2851
UP_SEQ_FEATURE	domain:PDZ 2	3	0.281955	0.0207225	PARD3, MAGI2, GRIP1	107	40	19113	13.397	0.999988	0.896679	26.2851
INTERPRO	IPR001478:PDZ/DHR/GLGF	3	0.281955	0.225169	PARD3, MAGI2, GRIP1	101	149	16659	3.32095	1	0.985474	96.5845
SMART	SM00228:PDZ	3	0.281955	0.325471	PARD3, MAGI2, GRIP1	72	149	9079	2.53887	1	0.983986	98.5394
Annotation Cluster 9	Enrichment Score: 1.4377255633175747
Category	Term	Count	%	PValue	Genes	List Total	Pop Hits	Pop Total	Fold Enrichment	Bonferroni	Benjamini	FDR
GOTERM_CC_FAT	GO:0044459~plasma membrane part	24	2.25564	0.00431443	KCNH1, KCNMA1, PTPRK, PARD3, STX8, NRG3, MAGI2, CORIN, GRIP1, LPP, DENND1A, NTNG1, ABCB1, ATP1A1, ARHGAP24, ALK, SDC4, SLC4A10, SLC1A3, ROBO1, GPC6, GRID2, KCTD15, FAF1	78	2203	12782	1.78526	0.554494	0.126072	5.21861
GOTERM_CC_FAT	GO:0031226~intrinsic to plasma membrane	15	1.40977	0.0129123	KCNH1, KCNMA1, PTPRK, STX8, PARD3, NRG3, CORIN, NTNG1, ATP1A1, ALK, SDC4, ROBO1, GPC6, GRID2, KCTD15	78	1215	12782	2.02311	0.911991	0.261984	14.8795
GOTERM_CC_FAT	GO:0005886~plasma membrane	33	3.1015	0.0161558	KCNH1, FHIT, PARD3, STX8, NRG3, CORIN, GRIP1, SDC4, KCNIP4, SLC1A3, ROBO1, GPC6, GRID2, KIRREL3, KCNMA1, PTPRK, MAGI2, LPP, NTNG1, DENND1A, PRKCH, ABCB1, PCDH15, ATP1A1, BASP1, ALK, ARHGAP24, LAMA2, SLC4A10, CDH18, KCTD15, FAF1, NTM	78	3777	12782	1.43176	0.952442	0.262568	18.2825
GOTERM_CC_FAT	GO:0005887~integral to plasma membrane	13	1.2218	0.0511306	KCNMA1, KCNH1, PTPRK, STX8, NRG3, CORIN, ATP1A1, SDC4, ALK, ROBO1, GPC6, GRID2, KCTD15	78	1188	12782	1.79321	0.999945	0.403427	47.8262
UP_SEQ_FEATURE	topological domain:Cytoplasmic	25	2.34962	0.112699	KCNH1, TMX1, STX8, PARD3, NRG3, CORIN, CADM2, SORCS1, SDC4, SLC1A3, ROBO1, GRID2, ODZ3, KIRREL3, KCNMA1, PTPRK, PKHD1L1, ATP1A1, PCDH15, ABCB1, ALK, ITPR1, SLC4A10, CDH18, KCNH5	107	3374	19113	1.32355	1	0.998467	82.4724
GOTERM_CC_FAT	GO:0031224~intrinsic to membrane	35	3.28947	0.455817	KCNH1, TMX1, PARD3, STX8, NRG3, CORIN, CADM2, SORCS1, SDC4, CDKAL1, SLC25A21, IMMP2L, SLC1A3, ROBO1, GPC6, GRID2, ODZ3, KIRREL3, KCNMA1, PTPRK, CNST, NTNG1, ABCB1, PCDH15, PKHD1L1, ATP1A1, BASP1, ALK, ITPR1, SLC4A10, CDH18, KCTD15, MOSPD1, NTM, KCNH5	78	5485	12782	1.04567	1	0.937664	99.947
Annotation Cluster 10	Enrichment Score: 1.3287267256238806
Category	Term	Count	%	PValue	Genes	List Total	Pop Hits	Pop Total	Fold Enrichment	Bonferroni	Benjamini	FDR
INTERPRO	IPR013098:Immunoglobulin I-set	7	0.657895	0.000182461	PTPRK, ALPK2, ROBO1, FSTL5, TRIO, NTM, KIRREL3	101	138	16659	8.36655	0.0501572	0.0501572	0.241252
INTERPRO	IPR003598:Immunoglobulin subtype 2	7	0.657895	0.00147384	ALPK2, CADM2, ROBO1, FSTL5, TRIO, NTM, KIRREL3	101	205	16659	5.63212	0.340273	0.187764	1.93341
SMART	SM00408:IGc2	7	0.657895	0.00521257	ALPK2, CADM2, ROBO1, FSTL5, TRIO, NTM, KIRREL3	72	205	9079	4.30576	0.35532	0.35532	5.45528
SP_PIR_KEYWORDS	Immunoglobulin domain	8	0.75188	0.015271	PTPRK, ALPK2, CADM2, ROBO1, FSTL5, TRIO, NTM, KIRREL3	107	470	19235	3.05985	0.947903	0.279849	17.4357
INTERPRO	IPR007110:Immunoglobulin-like	8	0.75188	0.0311439	PTPRK, ALPK2, CADM2, ROBO1, FSTL5, TRIO, NTM, KIRREL3	101	501	16659	2.63378	0.999867	0.72046	34.2167
INTERPRO	IPR013783:Immunoglobulin-like fold	8	0.75188	0.0487091	PTPRK, ALPK2, CADM2, ROBO1, FSTL5, TRIO, NTM, KIRREL3	101	553	16659	2.38612	0.999999	0.827994	48.3659
UP_SEQ_FEATURE	domain:Ig-like C2-type 1	4	0.37594	0.0890129	CADM2, ROBO1, NTM, KIRREL3	107	190	19113	3.76055	1	0.998193	74.2753
UP_SEQ_FEATURE	domain:Ig-like C2-type 2	4	0.37594	0.0900853	CADM2, ROBO1, NTM, KIRREL3	107	191	19113	3.74086	1	0.996604	74.7129
INTERPRO	IPR003599:Immunoglobulin subtype	5	0.469925	0.137052	PTPRK, ALPK2, CADM2, NTM, KIRREL3	101	330	16659	2.4991	1	0.948649	85.7886
UP_SEQ_FEATURE	domain:Ig-like C2-type 3	3	0.281955	0.14704	ROBO1, NTM, KIRREL3	107	122	19113	4.39245	1	0.999241	90.1356
SMART	SM00409:IG	5	0.469925	0.257678	PTPRK, ALPK2, CADM2, NTM, KIRREL3	72	330	9079	1.91056	1	0.984573	95.9172
INTERPRO	IPR013151:Immunoglobulin	3	0.281955	0.34259	CADM2, FSTL5, NTM	101	202	16659	2.44961	1	0.998022	99.6121
UP_SEQ_FEATURE	disulfide bond	15	1.40977	0.713792	TMX1, PTPRK, NRG3, CORIN, CADM2, ALPK2, NTNG1, TRIO, LAMA2, EYS, ROBO1, FSTL5, NTM, ODZ3, KIRREL3	107	2819	19113	0.950476	1	1	100
SP_PIR_KEYWORDS	disulfide bond	15	1.40977	0.755877	TMX1, PTPRK, NRG3, CORIN, CADM2, ALPK2, NTNG1, TRIO, LAMA2, EYS, ROBO1, FSTL5, NTM, ODZ3, KIRREL3	107	2924	19235	0.922194	1	0.989026	100
Annotation Cluster 11	Enrichment Score: 1.3030847505383807
Category	Term	Count	%	PValue	Genes	List Total	Pop Hits	Pop Total	Fold Enrichment	Bonferroni	Benjamini	FDR
GOTERM_CC_FAT	GO:0016323~basolateral plasma membrane	7	0.657895	0.00138514	SLC4A10, SLC1A3, LPP, ABCB1, ATP1A1, ARHGAP24, SDC4	78	203	12782	5.65075	0.228331	0.121553	1.70352
GOTERM_BP_FAT	GO:0042493~response to drug	4	0.37594	0.128642	SLC1A3, ABAT, ABCB1, ATP1A1	79	216	13528	3.17112	1	0.963869	88.0997
SP_PIR_KEYWORDS	transmembrane protein	4	0.37594	0.691624	SLC1A3, ABCB1, ATP1A1, SDC4	107	642	19235	1.12004	1	0.98354	100
Annotation Cluster 12	Enrichment Score: 1.29113078020284
Category	Term	Count	%	PValue	Genes	List Total	Pop Hits	Pop Total	Fold Enrichment	Bonferroni	Benjamini	FDR
GOTERM_BP_FAT	GO:0006813~potassium ion transport	6	0.56391	0.00229133	KCNH1, KCNMA1, ATP1A1, KCTD15, KCNIP4, KCNH5	79	160	13528	6.42152	0.855735	0.383703	3.48387
SP_PIR_KEYWORDS	potassium transport	5	0.469925	0.00377083	KCNH1, KCNMA1, ATP1A1, KCNIP4, KCNH5	107	115	19235	7.81593	0.515853	0.214778	4.5947
SP_PIR_KEYWORDS	potassium	5	0.469925	0.00521406	KCNH1, KCNMA1, ATP1A1, KCNIP4, KCNH5	107	126	19235	7.13359	0.633486	0.221923	6.30128
GOTERM_BP_FAT	GO:0030001~metal ion transport	9	0.845865	0.00523718	KCNH1, KCNMA1, SLC4A10, ATP1A1, KCTD15, PPP3CA, KCNIP4, ITPR1, KCNH5	79	465	13528	3.31433	0.988107	0.587846	7.79622
GOTERM_BP_FAT	GO:0050905~neuromuscular process	4	0.37594	0.00546295	KCNMA1, SLC1A3, GRID2, PCDH15	79	62	13528	11.0478	0.99018	0.537247	8.11917
GOTERM_MF_FAT	GO:0030955~potassium ion binding	5	0.469925	0.00733038	KCNH1, KCNMA1, ATP1A1, KCNIP4, KCNH5	79	128	12983	6.4196	0.870665	0.870665	9.26022
GOTERM_MF_FAT	GO:0005267~potassium channel activity	5	0.469925	0.00836997	KCNH1, KCNMA1, KCTD15, KCNIP4, KCNH5	79	133	12983	6.17826	0.903349	0.689112	10.5073
SP_PIR_KEYWORDS	potassium channel	4	0.37594	0.00917508	KCNH1, KCNMA1, KCNIP4, KCNH5	107	78	19235	9.21879	0.829624	0.198458	10.8418
GOTERM_BP_FAT	GO:0015672~monovalent inorganic cation transport	7	0.657895	0.0100235	KCNH1, KCNMA1, SLC4A10, ATP1A1, KCTD15, KCNIP4, KCNH5	79	318	13528	3.76945	0.999797	0.65452	14.4206
GOTERM_MF_FAT	GO:0022836~gated channel activity	7	0.657895	0.0107618	KCNH1, KCNMA1, GRID2, KCTD15, KCNIP4, ITPR1, KCNH5	79	310	12983	3.71094	0.950609	0.633099	13.3167
GOTERM_MF_FAT	GO:0031420~alkali metal ion binding	6	0.56391	0.0119553	KCNH1, KCNMA1, SLC4A10, ATP1A1, KCNIP4, KCNH5	79	228	12983	4.32478	0.964691	0.566516	14.6879
GOTERM_BP_FAT	GO:0006811~ion transport	11	1.03383	0.0124947	KCNH1, KCNMA1, SLC4A10, SLC1A3, GRID2, ATP1A1, KCTD15, PPP3CA, KCNIP4, ITPR1, KCNH5	79	768	13528	2.45266	0.999975	0.692447	17.6639
GOTERM_BP_FAT	GO:0006812~cation transport	9	0.845865	0.0141225	KCNH1, KCNMA1, SLC4A10, ATP1A1, KCTD15, PPP3CA, KCNIP4, ITPR1, KCNH5	79	553	13528	2.78692	0.999994	0.664222	19.737
GOTERM_MF_FAT	GO:0005249~voltage-gated potassium channel activity	4	0.37594	0.0222455	KCNH1, KCNMA1, KCTD15, KCNH5	79	100	12983	6.57367	0.998077	0.713728	25.7052
GOTERM_MF_FAT	GO:0005261~cation channel activity	6	0.56391	0.0247792	KCNH1, KCNMA1, KCTD15, KCNIP4, ITPR1, KCNH5	79	275	12983	3.58564	0.999065	0.687317	28.2082
GOTERM_MF_FAT	GO:0005216~ion channel activity	7	0.657895	0.0283809	KCNH1, KCNMA1, GRID2, KCTD15, KCNIP4, ITPR1, KCNH5	79	386	12983	2.98029	0.999666	0.681276	31.6323
INTERPRO	IPR005821:Ion transport	4	0.37594	0.0285395	KCNH1, KCNMA1, ITPR1, KCNH5	101	110	16659	5.99784	0.999716	0.804665	31.837
GOTERM_MF_FAT	GO:0022832~voltage-gated channel activity	5	0.469925	0.0297562	KCNH1, KCNMA1, KCTD15, KCNIP4, KCNH5	79	195	12983	4.21389	0.999775	0.649966	32.8994
GOTERM_MF_FAT	GO:0005244~voltage-gated ion channel activity	5	0.469925	0.0297562	KCNH1, KCNMA1, KCTD15, KCNIP4, KCNH5	79	195	12983	4.21389	0.999775	0.649966	32.8994
SP_PIR_KEYWORDS	ionic channel	6	0.56391	0.0313807	KCNH1, KCNMA1, GRID2, KCNIP4, ITPR1, KCNH5	107	318	19235	3.39182	0.997805	0.426797	32.7637
GOTERM_MF_FAT	GO:0022838~substrate specific channel activity	7	0.657895	0.032287	KCNH1, KCNMA1, GRID2, KCTD15, KCNIP4, ITPR1, KCNH5	79	398	12983	2.89043	0.999891	0.63715	35.1747
GOTERM_MF_FAT	GO:0015267~channel activity	7	0.657895	0.0372711	KCNH1, KCNMA1, GRID2, KCTD15, KCNIP4, ITPR1, KCNH5	79	412	12983	2.79221	0.999974	0.617086	39.4485
GOTERM_MF_FAT	GO:0022803~passive transmembrane transporter activity	7	0.657895	0.0376451	KCNH1, KCNMA1, GRID2, KCTD15, KCNIP4, ITPR1, KCNH5	79	413	12983	2.78545	0.999977	0.559819	39.7584
SP_PIR_KEYWORDS	ion transport	8	0.75188	0.0407125	KCNH1, KCNMA1, SLC4A10, GRID2, ATP1A1, KCNIP4, ITPR1, KCNH5	107	578	19235	2.48812	0.999658	0.45875	40.3981
GOTERM_MF_FAT	GO:0046873~metal ion transmembrane transporter activity	6	0.56391	0.0472384	KCNH1, KCNMA1, KCTD15, KCNIP4, ITPR1, KCNH5	79	328	12983	3.00625	0.999999	0.617451	47.2248
SP_PIR_KEYWORDS	voltage-gated channel	4	0.37594	0.0501532	KCNH1, KCNMA1, KCNIP4, KCNH5	107	150	19235	4.79377	0.999949	0.506219	47.3033
GOTERM_MF_FAT	GO:0022843~voltage-gated cation channel activity	4	0.37594	0.0585388	KCNH1, KCNMA1, KCTD15, KCNH5	79	147	12983	4.47188	1	0.673057	54.9194
GOTERM_BP_FAT	GO:0007268~synaptic transmission	5	0.469925	0.0931856	KCNMA1, SLC1A3, GRID2, ABAT, PPP3CA	79	298	13528	2.87316	1	0.967933	77.9545
GOTERM_CC_FAT	GO:0008076~voltage-gated potassium channel complex	3	0.281955	0.094771	KCNH1, KCNMA1, KCTD15	78	86	12782	5.71646	1	0.525153	70.8941
GOTERM_CC_FAT	GO:0034705~potassium channel complex	3	0.281955	0.094771	KCNH1, KCNMA1, KCTD15	78	86	12782	5.71646	1	0.525153	70.8941
GOTERM_BP_FAT	GO:0010035~response to inorganic substance	4	0.37594	0.114767	KCNMA1, PTPRK, SLC1A3, ABAT	79	205	13528	3.34128	1	0.967599	84.8079
SP_PIR_KEYWORDS	transport	14	1.31579	0.128904	KCNMA1, KCNH1, TMX1, STX8, ABCB1, ATP1A1, KCNIP4, ITPR1, SLC25A21, SLC4A10, SLC1A3, GRID2, EXOC6B, KCNH5	107	1670	19235	1.50702	1	0.716839	82.0603
GOTERM_BP_FAT	GO:0019725~cellular homeostasis	6	0.56391	0.131128	KCNMA1, TMX1, DNAJC10, GRID2, PPP3CA, ITPR1	79	466	13528	2.20481	1	0.962944	88.6138
GOTERM_BP_FAT	GO:0007610~behavior	6	0.56391	0.133692	KCNMA1, SLC1A3, ROBO1, ABAT, PLCB1, PBX3	79	469	13528	2.19071	1	0.962134	89.1223
GOTERM_BP_FAT	GO:0042592~homeostatic process	8	0.75188	0.141387	KCNMA1, TMX1, SLC4A10, PARD3, DNAJC10, GRID2, PPP3CA, ITPR1	79	751	13528	1.82413	1	0.966147	90.5237
GOTERM_BP_FAT	GO:0019226~transmission of nerve impulse	5	0.469925	0.143245	KCNMA1, SLC1A3, GRID2, ABAT, PPP3CA	79	350	13528	2.44629	1	0.964767	90.8357
GOTERM_BP_FAT	GO:0042391~regulation of membrane potential	3	0.281955	0.180745	KCNMA1, GRID2, PPP3CA	79	134	13528	3.83374	1	0.96067	95.4119
GOTERM_CC_FAT	GO:0044456~synapse part	4	0.37594	0.18495	KCNMA1, GRIP1, GRID2, ITPR1	78	246	12782	2.66458	1	0.770274	92.0741
GOTERM_CC_FAT	GO:0034703~cation channel complex	3	0.281955	0.188854	KCNH1, KCNMA1, KCTD15	78	132	12782	3.72436	1	0.765347	92.5321
GOTERM_BP_FAT	GO:0050801~ion homeostasis	5	0.469925	0.210113	KCNMA1, SLC4A10, GRID2, PPP3CA, ITPR1	79	409	13528	2.0934	1	0.959676	97.3905
GOTERM_BP_FAT	GO:0055085~transmembrane transport	6	0.56391	0.230636	SLC25A21, KCNH1, KCNMA1, ABCB1, ITPR1, KCNH5	79	569	13528	1.8057	1	0.966775	98.2629
GOTERM_BP_FAT	GO:0050877~neurological system process	10	0.93985	0.260964	KCNMA1, EYS, SLC1A3, GRID2, ABAT, PCDH15, PPP3CA, PLCB1, PBX3, COL11A1	79	1210	13528	1.41521	1	0.97784	99.0671
GOTERM_BP_FAT	GO:0048878~chemical homeostasis	5	0.469925	0.341743	KCNMA1, SLC4A10, GRID2, PPP3CA, ITPR1	79	512	13528	1.67227	1	0.985766	99.8441
GOTERM_CC_FAT	GO:0034702~ion channel complex	3	0.281955	0.35088	KCNH1, KCNMA1, KCTD15	78	205	12782	2.39812	1	0.900625	99.5284
GOTERM_BP_FAT	GO:0006873~cellular ion homeostasis	4	0.37594	0.366257	KCNMA1, GRID2, PPP3CA, ITPR1	79	374	13528	1.83145	1	0.98612	99.9133
GOTERM_BP_FAT	GO:0055082~cellular chemical homeostasis	4	0.37594	0.375722	KCNMA1, GRID2, PPP3CA, ITPR1	79	380	13528	1.80253	1	0.986732	99.9313
GOTERM_BP_FAT	GO:0007267~cell-cell signaling	5	0.469925	0.457121	KCNMA1, SLC1A3, GRID2, ABAT, PPP3CA	79	600	13528	1.427	1	0.99228	99.9921
GOTERM_BP_FAT	GO:0055080~cation homeostasis	3	0.281955	0.493539	KCNMA1, SLC4A10, ITPR1	79	286	13528	1.79623	1	0.994063	99.9973
GOTERM_BP_FAT	GO:0010033~response to organic substance	4	0.37594	0.792803	KCNMA1, ABAT, FOXO1, PPP3CA	79	721	13528	0.950017	1	0.999934	100
Annotation Cluster 13	Enrichment Score: 1.2349381572688751
Category	Term	Count	%	PValue	Genes	List Total	Pop Hits	Pop Total	Fold Enrichment	Bonferroni	Benjamini	FDR
GOTERM_CC_FAT	GO:0045202~synapse	8	0.75188	0.00546019	KCNMA1, MAGI2, SLC1A3, GRIP1, DENND1A, GRID2, PCDH15, ITPR1	78	355	12782	3.69289	0.640792	0.136071	6.56177
GOTERM_CC_FAT	GO:0044456~synapse part	4	0.37594	0.18495	KCNMA1, GRIP1, GRID2, ITPR1	78	246	12782	2.66458	1	0.770274	92.0741
GOTERM_CC_FAT	GO:0045211~postsynaptic membrane	3	0.281955	0.195399	KCNMA1, GRIP1, GRID2	78	135	12782	3.6416	1	0.765895	93.2457
Annotation Cluster 14	Enrichment Score: 1.2341757812728222
Category	Term	Count	%	PValue	Genes	List Total	Pop Hits	Pop Total	Fold Enrichment	Bonferroni	Benjamini	FDR
GOTERM_CC_FAT	GO:0005626~insoluble fraction	11	1.03383	0.0284921	TMX1, MAGI2, SLC1A3, GRID2, ABAT, ABCB1, PDE4D, ATP1A1, PPP3CA, PLCB1, ITPR1	78	839	12782	2.1485	0.995508	0.320297	30.1147
GOTERM_CC_FAT	GO:0005624~membrane fraction	10	0.93985	0.053482	TMX1, MAGI2, SLC1A3, GRID2, ABAT, ABCB1, ATP1A1, PPP3CA, PLCB1, ITPR1	78	809	12782	2.02561	0.999966	0.401857	49.4065
GOTERM_CC_FAT	GO:0000267~cell fraction	12	1.12782	0.0590177	TMX1, ERCC8, MAGI2, SLC1A3, GRID2, ABAT, ABCB1, PDE4D, ATP1A1, PPP3CA, PLCB1, ITPR1	78	1083	12782	1.81575	0.999989	0.390174	52.9545
GOTERM_BP_FAT	GO:0042493~response to drug	4	0.37594	0.128642	SLC1A3, ABAT, ABCB1, ATP1A1	79	216	13528	3.17112	1	0.963869	88.0997
Annotation Cluster 15	Enrichment Score: 1.0320853761007147
Category	Term	Count	%	PValue	Genes	List Total	Pop Hits	Pop Total	Fold Enrichment	Bonferroni	Benjamini	FDR
GOTERM_BP_FAT	GO:0044057~regulation of system process	7	0.657895	0.00877436	KCNMA1, LAMA2, SLC1A3, ATP1A1, PPP3CA, PBX3, SDC4	79	309	13528	3.87923	0.999412	0.654446	12.736
GOTERM_BP_FAT	GO:0050804~regulation of synaptic transmission	3	0.281955	0.184891	LAMA2, SLC1A3, PPP3CA	79	136	13528	3.77736	1	0.959042	95.758
GOTERM_BP_FAT	GO:0051969~regulation of transmission of nerve impulse	3	0.281955	0.207921	LAMA2, SLC1A3, PPP3CA	79	147	13528	3.4947	1	0.962328	97.2762
GOTERM_BP_FAT	GO:0031644~regulation of neurological system process	3	0.281955	0.220612	LAMA2, SLC1A3, PPP3CA	79	153	13528	3.35766	1	0.964532	97.8781
Annotation Cluster 16	Enrichment Score: 1.0051051899951662
Category	Term	Count	%	PValue	Genes	List Total	Pop Hits	Pop Total	Fold Enrichment	Bonferroni	Benjamini	FDR
GOTERM_BP_FAT	GO:0003013~circulatory system process	4	0.37594	0.0922915	KCNMA1, CORIN, ABAT, ATP1A1	79	186	13528	3.68259	1	0.97137	77.6161
GOTERM_BP_FAT	GO:0008015~blood circulation	4	0.37594	0.0922915	KCNMA1, CORIN, ABAT, ATP1A1	79	186	13528	3.68259	1	0.97137	77.6161
GOTERM_BP_FAT	GO:0008217~regulation of blood pressure	3	0.281955	0.113334	CORIN, ABAT, ATP1A1	79	100	13528	5.13722	1	0.969826	84.4234
Annotation Cluster 17	Enrichment Score: 1.0045927604526845
Category	Term	Count	%	PValue	Genes	List Total	Pop Hits	Pop Total	Fold Enrichment	Bonferroni	Benjamini	FDR
KEGG_PATHWAY	hsa04720:Long-term potentiation	3	0.281955	0.0567484	PPP3CA, PLCB1, ITPR1	30	68	5085	7.47794	0.978845	0.618623	44.9722
KEGG_PATHWAY	hsa05010:Alzheimer's disease	4	0.37594	0.0642824	GSK3B, PPP3CA, PLCB1, ITPR1	30	163	5085	4.15951	0.987539	0.518504	49.3041
KEGG_PATHWAY	hsa04020:Calcium signaling pathway	3	0.281955	0.265568	PPP3CA, PLCB1, ITPR1	30	176	5085	2.8892	1	0.843069	95.7397
Annotation Cluster 18	Enrichment Score: 0.9951870023727775
Category	Term	Count	%	PValue	Genes	List Total	Pop Hits	Pop Total	Fold Enrichment	Bonferroni	Benjamini	FDR
KEGG_PATHWAY	hsa04512:ECM-receptor interaction	4	0.37594	0.0116594	LAMA2, SDC4, COL5A2, COL11A1	30	84	5085	8.07143	0.538855	0.538855	11.3001
GOTERM_CC_FAT	GO:0044420~extracellular matrix part	4	0.37594	0.0335215	LAMA2, SLC1A3, COL5A2, COL11A1	78	117	12782	5.60245	0.998298	0.328674	34.4695
GOTERM_CC_FAT	GO:0005578~proteinaceous extracellular matrix	6	0.56391	0.0436564	LAMA2, SLC1A3, GPC6, NTNG1, COL5A2, COL11A1	78	320	12782	3.0726	0.999763	0.371072	42.4968
GOTERM_CC_FAT	GO:0031012~extracellular matrix	6	0.56391	0.0568755	LAMA2, SLC1A3, GPC6, NTNG1, COL5A2, COL11A1	78	345	12782	2.84994	0.999982	0.392094	51.6096
KEGG_PATHWAY	hsa04510:Focal adhesion	4	0.37594	0.104888	LAMA2, GSK3B, COL5A2, COL11A1	30	201	5085	3.37313	0.999333	0.599143	67.7911
SP_PIR_KEYWORDS	extracellular matrix	3	0.281955	0.384135	LAMA2, COL5A2, COL11A1	107	241	19235	2.23776	1	0.885177	99.7606
GOTERM_CC_FAT	GO:0044421~extracellular region part	7	0.657895	0.524345	LAMA2, SLC1A3, GPC6, NTNG1, PCDH15, COL5A2, COL11A1	78	960	12782	1.1949	1	0.947996	99.99
GOTERM_MF_FAT	GO:0005198~structural molecule activity	5	0.469925	0.532972	LAMA2, GRIP1, MOSPD1, COL5A2, COL11A1	79	634	12983	1.29607	1	0.990937	99.9957
Annotation Cluster 19	Enrichment Score: 0.9875447888658588
Category	Term	Count	%	PValue	Genes	List Total	Pop Hits	Pop Total	Fold Enrichment	Bonferroni	Benjamini	FDR
UP_SEQ_FEATURE	region of interest:Calmodulin-binding	3	0.281955	0.0373981	KCNH1, PPP3CA, KCNH5	107	55	19113	9.74325	1	0.968034	42.5985
SP_PIR_KEYWORDS	calmodulin-binding	3	0.281955	0.141777	KCNH1, PPP3CA, KCNH5	107	120	19235	4.49416	1	0.720935	85.0957
GOTERM_MF_FAT	GO:0005516~calmodulin binding	3	0.281955	0.205546	KCNH1, PPP3CA, KCNH5	79	140	12983	3.52161	1	0.965498	95.2122
Annotation Cluster 20	Enrichment Score: 0.8690443624967878
Category	Term	Count	%	PValue	Genes	List Total	Pop Hits	Pop Total	Fold Enrichment	Bonferroni	Benjamini	FDR
GOTERM_BP_FAT	GO:0030534~adult behavior	3	0.281955	0.0880159	KCNMA1, ABAT, PBX3	79	86	13528	5.97351	1	0.975347	75.9296
GOTERM_BP_FAT	GO:0007610~behavior	6	0.56391	0.133692	KCNMA1, SLC1A3, ROBO1, ABAT, PLCB1, PBX3	79	469	13528	2.19071	1	0.962134	89.1223
GOTERM_BP_FAT	GO:0007626~locomotory behavior	4	0.37594	0.209991	KCNMA1, ROBO1, ABAT, PBX3	79	274	13528	2.49986	1	0.961662	97.3842
Annotation Cluster 21	Enrichment Score: 0.8419273646603749
Category	Term	Count	%	PValue	Genes	List Total	Pop Hits	Pop Total	Fold Enrichment	Bonferroni	Benjamini	FDR
GOTERM_BP_FAT	GO:0007517~muscle organ development	4	0.37594	0.122261	LAMA2, PPP3CA, COL11A1, FOXP1	79	211	13528	3.24627	1	0.960724	86.6789
GOTERM_BP_FAT	GO:0014706~striated muscle tissue development	3	0.281955	0.150191	PPP3CA, COL11A1, FOXP1	79	119	13528	4.31699	1	0.96492	91.9193
GOTERM_BP_FAT	GO:0060537~muscle tissue development	3	0.281955	0.162287	PPP3CA, COL11A1, FOXP1	79	125	13528	4.10977	1	0.96906	93.5255
Annotation Cluster 22	Enrichment Score: 0.8210045068487043
Category	Term	Count	%	PValue	Genes	List Total	Pop Hits	Pop Total	Fold Enrichment	Bonferroni	Benjamini	FDR
SP_PIR_KEYWORDS	glycoprotein	32	3.00752	0.0619028	KCNH1, PARD3, NRG3, CORIN, CADM2, DNAH14, DNAJC10, SORCS1, SDC4, SLC1A3, ROBO1, GPC6, FSTL5, GRID2, COL11A1, ODZ3, KIRREL3, PTPRK, CNST, NTNG1, ABCB1, PKHD1L1, PCDH15, SERPINI1, ALK, COL5A2, ITPR1, LAMA2, EYS, CDH18, NTM, KCNH5	107	4318	19235	1.33222	0.999995	0.535513	54.8683
SP_PIR_KEYWORDS	signal	23	2.16165	0.174224	TMX1, PTPRK, PARD3, CADM2, DNAJC10, NTNG1, SORCS1, PKHD1L1, PCDH15, ALK, SDC4, SERPINI1, COL5A2, LAMA2, EYS, ROBO1, CDH18, GPC6, FSTL5, GRID2, COL11A1, NTM, KIRREL3	107	3250	19235	1.27219	1	0.7309	90.7759
UP_SEQ_FEATURE	signal peptide	23	2.16165	0.182179	TMX1, PTPRK, PARD3, CADM2, DNAJC10, NTNG1, SORCS1, PKHD1L1, PCDH15, ALK, SDC4, SERPINI1, COL5A2, LAMA2, EYS, ROBO1, CDH18, GPC6, FSTL5, GRID2, COL11A1, NTM, KIRREL3	107	3250	19113	1.26412	1	0.999584	94.6545
UP_SEQ_FEATURE	glycosylation site:N-linked (GlcNAc...)	27	2.53759	0.264647	KCNH1, PARD3, CORIN, CADM2, DNAH14, DNAJC10, SORCS1, ROBO1, FSTL5, GRID2, COL11A1, ODZ3, KIRREL3, PTPRK, CNST, NTNG1, ABCB1, PCDH15, ALK, SERPINI1, COL5A2, ITPR1, LAMA2, EYS, CDH18, NTM, KCNH5	107	4129	19113	1.16806	1	0.999904	98.8632
Annotation Cluster 23	Enrichment Score: 0.8158465339258331
Category	Term	Count	%	PValue	Genes	List Total	Pop Hits	Pop Total	Fold Enrichment	Bonferroni	Benjamini	FDR
GOTERM_BP_FAT	GO:0030182~neuron differentiation	8	0.75188	0.0130322	KCNMA1, PARD3, SLC1A3, ROBO1, SOX5, NTNG1, PBX3, NTM	79	438	13528	3.12768	0.999984	0.6695	18.3539
GOTERM_CC_FAT	GO:0044463~cell projection part	6	0.56391	0.0133874	KCNMA1, PARD3, SLC1A3, ROBO1, DNAH14, GSK3B	78	234	12782	4.20184	0.919569	0.244246	15.386
GOTERM_BP_FAT	GO:0048666~neuron development	6	0.56391	0.0459169	PARD3, SLC1A3, ROBO1, NTNG1, PBX3, NTM	79	339	13528	3.03081	1	0.928979	51.6447
GOTERM_BP_FAT	GO:0048667~cell morphogenesis involved in neuron differentiation	4	0.37594	0.119743	PARD3, SLC1A3, ROBO1, NTNG1	79	209	13528	3.27733	1	0.961687	86.0757
GOTERM_BP_FAT	GO:0000902~cell morphogenesis	5	0.469925	0.149609	PARD3, SLC1A3, ROBO1, NTNG1, ECT2	79	356	13528	2.40506	1	0.967269	91.8333
GOTERM_BP_FAT	GO:0000904~cell morphogenesis involved in differentiation	4	0.37594	0.166408	PARD3, SLC1A3, ROBO1, NTNG1	79	244	13528	2.80722	1	0.964546	94.0007
GOTERM_BP_FAT	GO:0032989~cellular component morphogenesis	5	0.469925	0.195809	PARD3, SLC1A3, ROBO1, NTNG1, ECT2	79	397	13528	2.15668	1	0.955726	96.5562
GOTERM_BP_FAT	GO:0007409~axonogenesis	3	0.281955	0.306052	PARD3, ROBO1, NTNG1	79	193	13528	2.66177	1	0.983617	99.6474
GOTERM_BP_FAT	GO:0048812~neuron projection morphogenesis	3	0.281955	0.348381	PARD3, ROBO1, NTNG1	79	213	13528	2.41184	1	0.985774	99.8667
GOTERM_BP_FAT	GO:0048858~cell projection morphogenesis	3	0.281955	0.414209	PARD3, ROBO1, NTNG1	79	245	13528	2.09682	1	0.989042	99.9743
GOTERM_BP_FAT	GO:0031175~neuron projection development	3	0.281955	0.43611	PARD3, ROBO1, NTNG1	79	256	13528	2.00672	1	0.990431	99.9857
GOTERM_BP_FAT	GO:0032990~cell part morphogenesis	3	0.281955	0.43611	PARD3, ROBO1, NTNG1	79	256	13528	2.00672	1	0.990431	99.9857
GOTERM_BP_FAT	GO:0030030~cell projection organization	3	0.281955	0.630711	PARD3, ROBO1, NTNG1	79	368	13528	1.39598	1	0.998925	100
Annotation Cluster 24	Enrichment Score: 0.8060571917992898
Category	Term	Count	%	PValue	Genes	List Total	Pop Hits	Pop Total	Fold Enrichment	Bonferroni	Benjamini	FDR
GOTERM_CC_FAT	GO:0043005~neuron projection	6	0.56391	0.0551792	KCNMA1, SLC1A3, ROBO1, GSK3B, DENND1A, BASP1	78	342	12782	2.87494	0.999975	0.396756	50.5196
GOTERM_CC_FAT	GO:0030425~dendrite	3	0.281955	0.257509	SLC1A3, GSK3B, DENND1A	78	163	12782	3.01605	1	0.843695	97.5049
GOTERM_CC_FAT	GO:0043025~cell soma	3	0.281955	0.268695	SLC1A3, GSK3B, DENND1A	78	168	12782	2.92628	1	0.848572	97.9328
Annotation Cluster 25	Enrichment Score: 0.7993737419325321
Category	Term	Count	%	PValue	Genes	List Total	Pop Hits	Pop Total	Fold Enrichment	Bonferroni	Benjamini	FDR
INTERPRO	IPR013032:EGF-like region, conserved site	5	0.469925	0.0998625	LAMA2, EYS, NRG3, NTNG1, ODZ3	101	293	16659	2.81469	1	0.948535	75.1577
INTERPRO	IPR000742:EGF-like, type 3	4	0.37594	0.111333	EYS, NRG3, NTNG1, ODZ3	101	194	16659	3.40084	1	0.937574	79.0364
INTERPRO	IPR006210:EGF-like	4	0.37594	0.120353	EYS, NRG3, NTNG1, ODZ3	101	201	16659	3.2824	1	0.938067	81.6845
SMART	SM00181:EGF	4	0.37594	0.207689	EYS, NRG3, NTNG1, ODZ3	72	201	9079	2.5094	1	0.979981	91.7821
SP_PIR_KEYWORDS	egf-like domain	3	0.281955	0.362439	EYS, NRG3, ODZ3	107	230	19235	2.34478	1	0.878496	99.6316
Annotation Cluster 26	Enrichment Score: 0.7918699793677509
Category	Term	Count	%	PValue	Genes	List Total	Pop Hits	Pop Total	Fold Enrichment	Bonferroni	Benjamini	FDR
UP_SEQ_FEATURE	domain:C2	3	0.281955	0.0728537	RASAL2, PRKCH, PLCB1	107	80	19113	6.69848	1	0.99714	66.7679
INTERPRO	IPR000008:C2 calcium-dependent membrane targeting	3	0.281955	0.198801	RASAL2, PRKCH, PLCB1	101	137	16659	3.61184	1	0.979889	94.6811
SMART	SM00239:C2	3	0.281955	0.29075	RASAL2, PRKCH, PLCB1	72	137	9079	2.76125	1	0.983797	97.4968
Annotation Cluster 27	Enrichment Score: 0.7663215837461073
Category	Term	Count	%	PValue	Genes	List Total	Pop Hits	Pop Total	Fold Enrichment	Bonferroni	Benjamini	FDR
GOTERM_MF_FAT	GO:0046982~protein heterodimerization activity	5	0.469925	0.0364335	ROBO1, SOX5, PPP3CA, FOXP1, ALX1	79	208	12983	3.95052	0.999967	0.643622	38.7489
GOTERM_MF_FAT	GO:0046983~protein dimerization activity	6	0.56391	0.226118	ROBO1, SOX5, ABAT, PPP3CA, FOXP1, ALX1	79	542	12983	1.81928	1	0.960803	96.6143
GOTERM_BP_FAT	GO:0006357~regulation of transcription from RNA polymerase II promoter	5	0.469925	0.609818	SOX5, FOXO1, MAML3, FOXP1, ALX1	79	727	13528	1.17772	1	0.998738	100
Annotation Cluster 28	Enrichment Score: 0.7540399077923596
Category	Term	Count	%	PValue	Genes	List Total	Pop Hits	Pop Total	Fold Enrichment	Bonferroni	Benjamini	FDR
GOTERM_MF_FAT	GO:0019899~enzyme binding	8	0.75188	0.0373516	PTPRK, MAGI2, GSK3B, ABAT, PRKCH, FAF1, PLCB1, ECT2	79	523	12983	2.51383	0.999975	0.585998	39.5152
GOTERM_MF_FAT	GO:0019901~protein kinase binding	3	0.281955	0.220969	PTPRK, GSK3B, FAF1	79	147	12983	3.35391	1	0.968911	96.3044
GOTERM_MF_FAT	GO:0019900~kinase binding	3	0.281955	0.292211	PTPRK, GSK3B, FAF1	79	179	12983	2.75433	1	0.959346	98.9587
GOTERM_BP_FAT	GO:0008104~protein localization	7	0.657895	0.399488	PTPRK, IMMP2L, GRIP1, GSK3B, FAF1, PPP3CA, EXOC6B	79	882	13528	1.35905	1	0.989227	99.9623
Annotation Cluster 29	Enrichment Score: 0.6936514553717714
Category	Term	Count	%	PValue	Genes	List Total	Pop Hits	Pop Total	Fold Enrichment	Bonferroni	Benjamini	FDR
GOTERM_CC_FAT	GO:0031225~anchored to membrane	5	0.469925	0.0436462	PARD3, GPC6, NTNG1, BASP1, NTM	78	220	12782	3.72436	0.999762	0.387925	42.4892
SP_PIR_KEYWORDS	gpi-anchor	3	0.281955	0.153195	GPC6, NTNG1, NTM	107	126	19235	4.28015	1	0.707107	87.3848
UP_SEQ_FEATURE	propeptide:Removed in mature form	3	0.281955	0.363357	GPC6, NTNG1, NTM	107	229	19113	2.34008	1	0.999985	99.8607
SP_PIR_KEYWORDS	lipoprotein	4	0.37594	0.691624	GPC6, NTNG1, BASP1, NTM	107	642	19235	1.12004	1	0.98354	100
Annotation Cluster 30	Enrichment Score: 0.6863266154108668
Category	Term	Count	%	PValue	Genes	List Total	Pop Hits	Pop Total	Fold Enrichment	Bonferroni	Benjamini	FDR
INTERPRO	IPR001849:Pleckstrin homology	5	0.469925	0.0854747	RASAL2, PLEKHA5, TRIO, ARHGAP24, ECT2	101	277	16659	2.97727	1	0.939168	69.3555
SP_PIR_KEYWORDS	guanine-nucleotide releasing factor	3	0.281955	0.143667	TRIO, ECT2, FBXO8	107	121	19235	4.45702	1	0.696124	85.4992
UP_SEQ_FEATURE	domain:PH	4	0.37594	0.144763	RASAL2, PLEKHA5, ARHGAP24, ECT2	107	237	19113	3.01479	1	0.999549	89.7451
SMART	SM00233:PH	5	0.469925	0.170835	RASAL2, PLEKHA5, TRIO, ARHGAP24, ECT2	72	277	9079	2.27612	1	0.980436	86.6123
GOTERM_BP_FAT	GO:0051056~regulation of small GTPase mediated signal transduction	4	0.37594	0.177756	RASAL2, TRIO, ECT2, FBXO8	79	252	13528	2.7181	1	0.963254	95.1462
GOTERM_MF_FAT	GO:0030695~GTPase regulator activity	5	0.469925	0.224647	RASAL2, TRIO, ARHGAP24, ECT2, FBXO8	79	404	12983	2.03393	1	0.96555	96.5283
GOTERM_MF_FAT	GO:0005083~small GTPase regulator activity	4	0.37594	0.227333	RASAL2, TRIO, ECT2, FBXO8	79	274	12983	2.39915	1	0.955724	96.6838
GOTERM_MF_FAT	GO:0005085~guanyl-nucleotide exchange factor activity	3	0.281955	0.232046	TRIO, ECT2, FBXO8	79	152	12983	3.24359	1	0.953032	96.9413
GOTERM_MF_FAT	GO:0060589~nucleoside-triphosphatase regulator activity	5	0.469925	0.236242	RASAL2, TRIO, ARHGAP24, ECT2, FBXO8	79	413	12983	1.98961	1	0.943956	97.1548
GOTERM_BP_FAT	GO:0046578~regulation of Ras protein signal transduction	3	0.281955	0.342077	TRIO, ECT2, FBXO8	79	210	13528	2.44629	1	0.985103	99.8453
INTERPRO	IPR011993:Pleckstrin homology-type	3	0.281955	0.54568	PLEKHA5, TRIO, ARHGAP24	101	303	16659	1.63308	1	0.999534	99.9971
Annotation Cluster 31	Enrichment Score: 0.6685730828156476
Category	Term	Count	%	PValue	Genes	List Total	Pop Hits	Pop Total	Fold Enrichment	Bonferroni	Benjamini	FDR
GOTERM_BP_FAT	GO:0009628~response to abiotic stimulus	5	0.469925	0.162659	KCNMA1, PTPRK, ERCC8, SLC1A3, COL11A1	79	368	13528	2.32664	1	0.966801	93.5698
GOTERM_BP_FAT	GO:0009416~response to light stimulus	3	0.281955	0.189051	PTPRK, ERCC8, SLC1A3	79	138	13528	3.72262	1	0.957498	96.0806
GOTERM_BP_FAT	GO:0009314~response to radiation	3	0.281955	0.32094	PTPRK, ERCC8, SLC1A3	79	200	13528	2.56861	1	0.985627	99.7479
Annotation Cluster 32	Enrichment Score: 0.6406481188366918
Category	Term	Count	%	PValue	Genes	List Total	Pop Hits	Pop Total	Fold Enrichment	Bonferroni	Benjamini	FDR
SP_PIR_KEYWORDS	glycoprotein	32	3.00752	0.0619028	KCNH1, PARD3, NRG3, CORIN, CADM2, DNAH14, DNAJC10, SORCS1, SDC4, SLC1A3, ROBO1, GPC6, FSTL5, GRID2, COL11A1, ODZ3, KIRREL3, PTPRK, CNST, NTNG1, ABCB1, PKHD1L1, PCDH15, SERPINI1, ALK, COL5A2, ITPR1, LAMA2, EYS, CDH18, NTM, KCNH5	107	4318	19235	1.33222	0.999995	0.535513	54.8683
SP_PIR_KEYWORDS	membrane	43	4.04135	0.0736841	KCNH1, TMX1, PARD3, STX8, NRG3, CORIN, CADM2, GRIP1, PIP5K1B, SORCS1, SDC4, CDKAL1, KCNIP4, SLC25A21, IMMP2L, SLC1A3, ROBO1, GPC6, GRID2, ODZ3, KIRREL3, KCNMA1, PTPRK, MAGI2, CNST, LPP, LRRC1, NTNG1, DENND1A, ABCB1, PCDH15, PDE4D, ATP1A1, PKHD1L1, BASP1, ALK, ITPR1, SLC4A10, CDH18, MCC, MOSPD1, NTM, KCNH5	107	6256	19235	1.23561	1	0.557992	61.4392
UP_SEQ_FEATURE	topological domain:Cytoplasmic	25	2.34962	0.112699	KCNH1, TMX1, STX8, PARD3, NRG3, CORIN, CADM2, SORCS1, SDC4, SLC1A3, ROBO1, GRID2, ODZ3, KIRREL3, KCNMA1, PTPRK, PKHD1L1, ATP1A1, PCDH15, ABCB1, ALK, ITPR1, SLC4A10, CDH18, KCNH5	107	3374	19113	1.32355	1	0.998467	82.4724
UP_SEQ_FEATURE	topological domain:Extracellular	18	1.69173	0.335947	KCNMA1, TMX1, PTPRK, PARD3, NRG3, CORIN, CADM2, PKHD1L1, PCDH15, ALK, SDC4, SLC4A10, SLC1A3, ROBO1, CDH18, GRID2, ODZ3, KIRREL3	107	2719	19113	1.18252	1	0.999974	99.7426
UP_SEQ_FEATURE	transmembrane region	30	2.81955	0.382864	KCNH1, TMX1, STX8, PARD3, NRG3, CORIN, CADM2, SORCS1, SDC4, CDKAL1, SLC25A21, IMMP2L, SLC1A3, ROBO1, GRID2, ODZ3, KIRREL3, KCNMA1, PTPRK, CNST, ABCB1, PKHD1L1, ATP1A1, PCDH15, ALK, ITPR1, SLC4A10, CDH18, MOSPD1, KCNH5	107	4911	19113	1.09118	1	0.999971	99.9115
SP_PIR_KEYWORDS	transmembrane	30	2.81955	0.397408	KCNH1, TMX1, STX8, PARD3, NRG3, CORIN, CADM2, SORCS1, SDC4, CDKAL1, SLC25A21, IMMP2L, SLC1A3, ROBO1, GRID2, ODZ3, KIRREL3, KCNMA1, PTPRK, CNST, ABCB1, PKHD1L1, ATP1A1, PCDH15, ALK, ITPR1, SLC4A10, CDH18, MOSPD1, KCNH5	107	4973	19235	1.08445	1	0.884805	99.8175
GOTERM_CC_FAT	GO:0031224~intrinsic to membrane	35	3.28947	0.455817	KCNH1, TMX1, PARD3, STX8, NRG3, CORIN, CADM2, SORCS1, SDC4, CDKAL1, SLC25A21, IMMP2L, SLC1A3, ROBO1, GPC6, GRID2, ODZ3, KIRREL3, KCNMA1, PTPRK, CNST, NTNG1, ABCB1, PCDH15, PKHD1L1, ATP1A1, BASP1, ALK, ITPR1, SLC4A10, CDH18, KCTD15, MOSPD1, NTM, KCNH5	78	5485	12782	1.04567	1	0.937664	99.947
GOTERM_CC_FAT	GO:0016021~integral to membrane	32	3.00752	0.625847	KCNH1, TMX1, STX8, PARD3, NRG3, CORIN, CADM2, SORCS1, SDC4, CDKAL1, SLC25A21, IMMP2L, SLC1A3, ROBO1, GPC6, GRID2, ODZ3, KIRREL3, KCNMA1, PTPRK, CNST, ABCB1, PCDH15, PKHD1L1, ATP1A1, ALK, ITPR1, SLC4A10, CDH18, KCTD15, MOSPD1, KCNH5	78	5297	12782	0.989975	1	0.964652	99.9995
Annotation Cluster 33	Enrichment Score: 0.5318597595046418
Category	Term	Count	%	PValue	Genes	List Total	Pop Hits	Pop Total	Fold Enrichment	Bonferroni	Benjamini	FDR
SP_PIR_KEYWORDS	activator	9	0.845865	0.00807817	CRTC3, NCOA3, LPP, SOX5, DACH1, MAML3, MYBL1, PBX3, MEIS1	107	520	19235	3.11134	0.789297	0.199463	9.60514
GOTERM_BP_FAT	GO:0051173~positive regulation of nitrogen compound metabolic process	9	0.845865	0.0317194	TMX1, ERCC8, NCOA3, GRIP1, SOX5, FOXO1, MAML3, DDAH1, ALX1	79	644	13528	2.39311	1	0.876645	39.2415
GOTERM_BP_FAT	GO:0045893~positive regulation of transcription, DNA-dependent	7	0.657895	0.0569415	TMX1, NCOA3, GRIP1, SOX5, FOXO1, MAML3, ALX1	79	477	13528	2.51296	1	0.954615	59.5966
GOTERM_BP_FAT	GO:0051254~positive regulation of RNA metabolic process	7	0.657895	0.0588282	TMX1, NCOA3, GRIP1, SOX5, FOXO1, MAML3, ALX1	79	481	13528	2.49207	1	0.950712	60.8282
GOTERM_BP_FAT	GO:0045935~positive regulation of nucleobase, nucleoside, nucleotide and nucleic acid metabolic process	8	0.75188	0.067851	TMX1, ERCC8, NCOA3, GRIP1, SOX5, FOXO1, MAML3, ALX1	79	624	13528	2.19539	1	0.955893	66.2476
GOTERM_BP_FAT	GO:0031328~positive regulation of cellular biosynthetic process	8	0.75188	0.0994299	TMX1, NCOA3, GRIP1, SOX5, FOXO1, MAML3, DDAH1, ALX1	79	685	13528	1.99989	1	0.970859	80.1878
GOTERM_BP_FAT	GO:0009891~positive regulation of biosynthetic process	8	0.75188	0.105278	TMX1, NCOA3, GRIP1, SOX5, FOXO1, MAML3, DDAH1, ALX1	79	695	13528	1.97111	1	0.972978	82.0858
GOTERM_BP_FAT	GO:0045941~positive regulation of transcription	7	0.657895	0.106408	TMX1, NCOA3, GRIP1, SOX5, FOXO1, MAML3, ALX1	79	564	13528	2.12533	1	0.970308	82.4326
GOTERM_BP_FAT	GO:0010628~positive regulation of gene expression	7	0.657895	0.118094	TMX1, NCOA3, GRIP1, SOX5, FOXO1, MAML3, ALX1	79	581	13528	2.06314	1	0.967335	85.6669
INTERPRO	IPR012287:Homeodomain-related	4	0.37594	0.172021	MYBL1, PBX3, MEIS1, ALX1	101	238	16659	2.77211	1	0.971242	91.7808
GOTERM_BP_FAT	GO:0010557~positive regulation of macromolecule biosynthetic process	7	0.657895	0.175077	TMX1, NCOA3, GRIP1, SOX5, FOXO1, MAML3, ALX1	79	654	13528	1.83285	1	0.96367	94.8959
GOTERM_MF_FAT	GO:0008134~transcription factor binding	6	0.56391	0.194953	NCOA3, GRIP1, GSK3B, FAF1, MAML3, ALX1	79	513	12983	1.92213	1	0.964888	94.2969
GOTERM_BP_FAT	GO:0010604~positive regulation of macromolecule metabolic process	8	0.75188	0.223671	TMX1, ERCC8, NCOA3, GRIP1, SOX5, FOXO1, MAML3, ALX1	79	857	13528	1.59851	1	0.96452	98.0032
GOTERM_MF_FAT	GO:0016563~transcription activator activity	5	0.469925	0.23236	NCOA3, GRIP1, FOXO1, MAML3, MYBL1	79	410	12983	2.00417	1	0.947161	96.9578
GOTERM_BP_FAT	GO:0006355~regulation of transcription, DNA-dependent	13	1.2218	0.321744	KCNH1, TMX1, GRIP1, SOX5, FOXO1, MYBL1, MEIS1, FOXP1, NCOA3, MAML3, PBX3, ALX1, KCNH5	79	1773	13528	1.25557	1	0.985017	99.7524
GOTERM_BP_FAT	GO:0045449~regulation of transcription	18	1.69173	0.324001	KCNH1, CRTC3, TMX1, PTPRK, GRIP1, SOX5, FOXO1, MYBL1, DACH1, ZBTB44, MEIS1, FOXP1, ERCC8, NCOA3, MAML3, PBX3, KCNH5, ALX1	79	2601	13528	1.18506	1	0.984752	99.7649
GOTERM_BP_FAT	GO:0051252~regulation of RNA metabolic process	13	1.2218	0.350527	KCNH1, TMX1, GRIP1, SOX5, FOXO1, MYBL1, MEIS1, FOXP1, NCOA3, MAML3, PBX3, ALX1, KCNH5	79	1813	13528	1.22787	1	0.985529	99.8734
GOTERM_BP_FAT	GO:0045944~positive regulation of transcription from RNA polymerase II promoter	4	0.37594	0.361517	SOX5, FOXO1, MAML3, ALX1	79	371	13528	1.84626	1	0.985803	99.9027
GOTERM_CC_FAT	GO:0005667~transcription factor complex	3	0.281955	0.3618	DACH1, PBX3, ALX1	78	210	12782	2.34103	1	0.902981	99.6178
GOTERM_MF_FAT	GO:0003713~transcription coactivator activity	3	0.281955	0.369227	NCOA3, GRIP1, MAML3	79	214	12983	2.30386	1	0.976897	99.7726
UP_SEQ_FEATURE	compositionally biased region:Poly-Ala	4	0.37594	0.372416	NRG3, FOXO1, DACH1, PBX3	107	393	19113	1.81808	1	0.999973	99.8869
GOTERM_MF_FAT	GO:0003712~transcription cofactor activity	4	0.37594	0.372949	NCOA3, GRIP1, MAML3, ALX1	79	363	12983	1.81093	1	0.975453	99.7897
SP_PIR_KEYWORDS	Homeobox	3	0.281955	0.386092	PBX3, MEIS1, ALX1	107	242	19235	2.22851	1	0.881051	99.7699
INTERPRO	IPR017970:Homeobox, conserved site	3	0.281955	0.406972	PBX3, MEIS1, ALX1	101	232	16659	2.13285	1	0.999103	99.9009
INTERPRO	IPR001356:Homeobox	3	0.281955	0.413255	PBX3, MEIS1, ALX1	101	235	16659	2.10562	1	0.998924	99.9139
GOTERM_MF_FAT	GO:0030528~transcription regulator activity	11	1.03383	0.424167	NCOA3, GRIP1, SOX5, FOXO1, DACH1, MAML3, MYBL1, PBX3, MEIS1, FOXP1, ALX1	79	1512	12983	1.19561	1	0.982365	99.9318
GOTERM_MF_FAT	GO:0043565~sequence-specific DNA binding	5	0.469925	0.498335	FOXO1, PBX3, MEIS1, FOXP1, ALX1	79	607	12983	1.35372	1	0.9896	99.989
GOTERM_MF_FAT	GO:0003700~transcription factor activity	7	0.657895	0.537115	SOX5, FOXO1, DACH1, PBX3, MEIS1, FOXP1, ALX1	79	975	12983	1.17989	1	0.990488	99.9962
SMART	SM00389:HOX	3	0.281955	0.552463	PBX3, MEIS1, ALX1	72	235	9079	1.60975	1	0.999449	99.9821
GOTERM_BP_FAT	GO:0006350~transcription	13	1.2218	0.562516	CRTC3, SOX5, FOXO1, MYBL1, DACH1, ZBTB44, MEIS1, FOXP1, ERCC8, NCOA3, MAML3, PBX3, ALX1	79	2101	13528	1.05956	1	0.997558	99.9997
SP_PIR_KEYWORDS	Transcription	12	1.12782	0.598096	CRTC3, ERCC8, NCOA3, SOX5, FOXO1, DACH1, MAML3, MYBL1, PBX3, MEIS1, ZBTB44, FOXP1	107	2071	19235	1.04162	1	0.967668	99.9988
GOTERM_BP_FAT	GO:0006357~regulation of transcription from RNA polymerase II promoter	5	0.469925	0.609818	SOX5, FOXO1, MAML3, FOXP1, ALX1	79	727	13528	1.17772	1	0.998738	100
GOTERM_CC_FAT	GO:0005654~nucleoplasm	6	0.56391	0.620998	ERCC8, FOXO1, DACH1, MAML3, PBX3, ALX1	78	882	12782	1.11477	1	0.967392	99.9994
GOTERM_CC_FAT	GO:0070013~intracellular organelle lumen	11	1.03383	0.643417	ERCC8, DNAJC10, ABAT, FOXO1, DACH1, MAML3, MYBL1, PBX3, ITPR1, FOXP1, ALX1	78	1779	12782	1.01326	1	0.968045	99.9997
GOTERM_CC_FAT	GO:0044451~nucleoplasm part	4	0.37594	0.655887	DACH1, MAML3, PBX3, ALX1	78	555	12782	1.18106	1	0.967918	99.9998
GOTERM_CC_FAT	GO:0031981~nuclear lumen	9	0.845865	0.657844	ERCC8, FOXO1, DACH1, MAML3, MYBL1, PBX3, ITPR1, FOXP1, ALX1	78	1450	12782	1.01714	1	0.964655	99.9998
GOTERM_CC_FAT	GO:0043233~organelle lumen	11	1.03383	0.672865	ERCC8, DNAJC10, ABAT, FOXO1, DACH1, MAML3, MYBL1, PBX3, ITPR1, FOXP1, ALX1	78	1820	12782	0.990434	1	0.965616	99.9999
SP_PIR_KEYWORDS	transcription regulation	11	1.03383	0.690502	CRTC3, ERCC8, NCOA3, SOX5, FOXO1, DACH1, MAML3, MYBL1, PBX3, ZBTB44, FOXP1	107	2026	19235	0.976027	1	0.984547	100
GOTERM_CC_FAT	GO:0031974~membrane-enclosed lumen	11	1.03383	0.697584	ERCC8, DNAJC10, ABAT, FOXO1, DACH1, MAML3, MYBL1, PBX3, ITPR1, FOXP1, ALX1	78	1856	12782	0.971223	1	0.969634	100
SP_PIR_KEYWORDS	dna-binding	10	0.93985	0.712432	SOX5, FOXO1, DACH1, MYBL1, PBX3, MEIS1, XRN1, ZBTB44, FOXP1, ALX1	107	1868	19235	0.962347	1	0.984975	100
GOTERM_CC_FAT	GO:0005730~nucleolus	4	0.37594	0.799375	MYBL1, ITPR1, FOXP1, ALX1	78	698	12782	0.939093	1	0.985458	100
SP_PIR_KEYWORDS	nucleus	19	1.78571	0.927215	CRTC3, LPP, SOX5, FOXO1, MYBL1, DACH1, ZBTB44, MEIS1, FOXP1, ERCC8, NCOA3, NSMCE2, PDE4DIP, MCC, FAF1, MAML3, PPP3CA, PBX3, ALX1	107	4283	19235	0.797469	1	0.999452	100
GOTERM_MF_FAT	GO:0003677~DNA binding	10	0.93985	0.954992	SOX5, FOXO1, DACH1, MYBL1, PBX3, MEIS1, XRN1, ZBTB44, FOXP1, ALX1	79	2331	12983	0.705027	1	0.999999	100
Annotation Cluster 34	Enrichment Score: 0.510973955723663
Category	Term	Count	%	PValue	Genes	List Total	Pop Hits	Pop Total	Fold Enrichment	Bonferroni	Benjamini	FDR
GOTERM_BP_FAT	GO:0006511~ubiquitin-dependent protein catabolic process	4	0.37594	0.163607	ARIH1, FAF1, USP15, FBXO8	79	242	13528	2.83042	1	0.964944	93.6814
GOTERM_BP_FAT	GO:0043632~modification-dependent macromolecule catabolic process	6	0.56391	0.235968	ARIH1, UBE2W, NSMCE2, FAF1, USP15, FBXO8	79	574	13528	1.78997	1	0.967993	98.44
GOTERM_BP_FAT	GO:0019941~modification-dependent protein catabolic process	6	0.56391	0.235968	ARIH1, UBE2W, NSMCE2, FAF1, USP15, FBXO8	79	574	13528	1.78997	1	0.967993	98.44
GOTERM_BP_FAT	GO:0051603~proteolysis involved in cellular protein catabolic process	6	0.56391	0.264242	ARIH1, UBE2W, NSMCE2, FAF1, USP15, FBXO8	79	600	13528	1.71241	1	0.977821	99.1291
GOTERM_BP_FAT	GO:0044257~cellular protein catabolic process	6	0.56391	0.267557	ARIH1, UBE2W, NSMCE2, FAF1, USP15, FBXO8	79	603	13528	1.70389	1	0.977822	99.1878
GOTERM_BP_FAT	GO:0030163~protein catabolic process	6	0.56391	0.288772	ARIH1, UBE2W, NSMCE2, FAF1, USP15, FBXO8	79	622	13528	1.65184	1	0.981583	99.4843
GOTERM_BP_FAT	GO:0006508~proteolysis	8	0.75188	0.406516	ARIH1, IMMP2L, CORIN, UBE2W, NSMCE2, FAF1, USP15, FBXO8	79	1054	13528	1.29974	1	0.989324	99.9686
GOTERM_BP_FAT	GO:0044265~cellular macromolecule catabolic process	6	0.56391	0.40733	ARIH1, UBE2W, NSMCE2, FAF1, USP15, FBXO8	79	725	13528	1.41716	1	0.988949	99.9692
GOTERM_BP_FAT	GO:0009057~macromolecule catabolic process	6	0.56391	0.471565	ARIH1, UBE2W, NSMCE2, FAF1, USP15, FBXO8	79	781	13528	1.31555	1	0.992837	99.9948
SP_PIR_KEYWORDS	ubl conjugation pathway	4	0.37594	0.534825	ARIH1, UBE2W, NSMCE2, USP15	107	509	19235	1.4127	1	0.953177	99.9927
Annotation Cluster 35	Enrichment Score: 0.5077756376408615
Category	Term	Count	%	PValue	Genes	List Total	Pop Hits	Pop Total	Fold Enrichment	Bonferroni	Benjamini	FDR
INTERPRO	IPR015943:WD40/YVTN repeat-like	5	0.469925	0.106492	ERCC8, NBAS, FSTL5, WDR70, KIF21A	101	300	16659	2.74901	1	0.944237	77.4733
UP_SEQ_FEATURE	repeat:WD 2	4	0.37594	0.194852	ERCC8, NBAS, WDR70, KIF21A	107	274	19113	2.60768	1	0.999603	95.742
UP_SEQ_FEATURE	repeat:WD 1	4	0.37594	0.194852	ERCC8, NBAS, WDR70, KIF21A	107	274	19113	2.60768	1	0.999603	95.742
SP_PIR_KEYWORDS	wd repeat	4	0.37594	0.195206	ERCC8, NBAS, WDR70, KIF21A	107	276	19235	2.60531	1	0.728289	93.3049
INTERPRO	IPR019775:WD40 repeat, conserved site	4	0.37594	0.231947	ERCC8, NBAS, WDR70, KIF21A	101	277	16659	2.38181	1	0.983988	96.9596
UP_SEQ_FEATURE	repeat:WD 5	3	0.281955	0.371327	ERCC8, WDR70, KIF21A	107	233	19113	2.29991	1	0.999982	99.884
INTERPRO	IPR019782:WD40 repeat 2	3	0.281955	0.394314	ERCC8, WDR70, KIF21A	101	226	16659	2.18948	1	0.999149	99.8689
UP_SEQ_FEATURE	repeat:WD 4	3	0.281955	0.406678	ERCC8, WDR70, KIF21A	107	251	19113	2.13497	1	0.999972	99.9501
INTERPRO	IPR017986:WD40 repeat, region	3	0.281955	0.419505	ERCC8, WDR70, KIF21A	101	238	16659	2.07908	1	0.998323	99.9253
INTERPRO	IPR019781:WD40 repeat, subgroup	3	0.281955	0.427786	ERCC8, WDR70, KIF21A	101	242	16659	2.04472	1	0.998158	99.9382
UP_SEQ_FEATURE	repeat:WD 3	3	0.281955	0.433515	ERCC8, WDR70, KIF21A	107	265	19113	2.02218	1	0.999976	99.9746
INTERPRO	IPR001680:WD40 repeat	3	0.281955	0.476137	ERCC8, WDR70, KIF21A	101	266	16659	1.86023	1	0.998832	99.9808
SMART	SM00320:WD40	3	0.281955	0.620522	ERCC8, WDR70, KIF21A	72	266	9079	1.42215	1	0.999388	99.997
Annotation Cluster 36	Enrichment Score: 0.4796708221634051
Category	Term	Count	%	PValue	Genes	List Total	Pop Hits	Pop Total	Fold Enrichment	Bonferroni	Benjamini	FDR
GOTERM_MF_FAT	GO:0019787~small conjugating protein ligase activity	3	0.281955	0.263219	ARIH1, ERCC8, UBE2W	79	166	12983	2.97003	1	0.95694	98.2306
GOTERM_MF_FAT	GO:0016881~acid-amino acid ligase activity	3	0.281955	0.340901	ARIH1, ERCC8, UBE2W	79	201	12983	2.45286	1	0.97621	99.5938
GOTERM_MF_FAT	GO:0016879~ligase activity, forming carbon-nitrogen bonds	3	0.281955	0.405547	ARIH1, ERCC8, UBE2W	79	231	12983	2.13431	1	0.979917	99.8961
Annotation Cluster 37	Enrichment Score: 0.46436482775622223
Category	Term	Count	%	PValue	Genes	List Total	Pop Hits	Pop Total	Fold Enrichment	Bonferroni	Benjamini	FDR
GOTERM_BP_FAT	GO:0007605~sensory perception of sound	3	0.281955	0.107759	SLC1A3, PCDH15, COL11A1	79	97	13528	5.2961	1	0.967834	82.8385
GOTERM_BP_FAT	GO:0050954~sensory perception of mechanical stimulus	3	0.281955	0.118983	SLC1A3, PCDH15, COL11A1	79	103	13528	4.98759	1	0.964604	85.8887
GOTERM_BP_FAT	GO:0050953~sensory perception of light stimulus	3	0.281955	0.354666	EYS, PCDH15, COL11A1	79	216	13528	2.37834	1	0.985015	99.8853
GOTERM_BP_FAT	GO:0007601~visual perception	3	0.281955	0.354666	EYS, PCDH15, COL11A1	79	216	13528	2.37834	1	0.985015	99.8853
GOTERM_CC_FAT	GO:0044421~extracellular region part	7	0.657895	0.524345	LAMA2, SLC1A3, GPC6, NTNG1, PCDH15, COL5A2, COL11A1	78	960	12782	1.1949	1	0.947996	99.99
GOTERM_BP_FAT	GO:0050890~cognition	5	0.469925	0.777869	EYS, SLC1A3, PCDH15, PLCB1, COL11A1	79	909	13528	0.941917	1	0.999912	100
GOTERM_BP_FAT	GO:0007600~sensory perception	4	0.37594	0.853777	EYS, SLC1A3, PCDH15, COL11A1	79	810	13528	0.845632	1	0.999984	100
Annotation Cluster 38	Enrichment Score: 0.37287560202092257
Category	Term	Count	%	PValue	Genes	List Total	Pop Hits	Pop Total	Fold Enrichment	Bonferroni	Benjamini	FDR
SP_PIR_KEYWORDS	ATP	4	0.37594	0.141557	GSK3B, PRKCH, ABCB1, ATP1A1	107	236	19235	3.04689	1	0.736075	85.0481
GOTERM_MF_FAT	GO:0004672~protein kinase activity	7	0.657895	0.15633	KCNH1, ALPK2, GSK3B, TRIO, PRKCH, ALK, KCNH5	79	606	12983	1.89834	1	0.947851	89.4098
SP_PIR_KEYWORDS	atp-binding	11	1.03383	0.194665	DNAH14, GSK3B, PIP5K1B, TRIO, UBE2W, PRKCH, ABCB1, ATP1A1, ALK, KIF21A, SPATA5	107	1326	19235	1.49127	1	0.738385	93.2485
GOTERM_MF_FAT	GO:0005524~ATP binding	12	1.12782	0.270353	ALPK2, DNAH14, GSK3B, PIP5K1B, TRIO, UBE2W, PRKCH, ABCB1, ATP1A1, ALK, KIF21A, SPATA5	79	1477	12983	1.33521	1	0.956257	98.4439
GOTERM_MF_FAT	GO:0032559~adenyl ribonucleotide binding	12	1.12782	0.285173	ALPK2, DNAH14, GSK3B, PIP5K1B, TRIO, UBE2W, PRKCH, ABCB1, ATP1A1, ALK, KIF21A, SPATA5	79	1497	12983	1.31737	1	0.959974	98.8133
GOTERM_BP_FAT	GO:0006793~phosphorus metabolic process	8	0.75188	0.328701	PTPRK, ALPK2, GSK3B, PIP5K1B, TRIO, PRKCH, PPP3CA, ALK	79	973	13528	1.40794	1	0.984278	99.7889
GOTERM_BP_FAT	GO:0006796~phosphate metabolic process	8	0.75188	0.328701	PTPRK, ALPK2, GSK3B, PIP5K1B, TRIO, PRKCH, PPP3CA, ALK	79	973	13528	1.40794	1	0.984278	99.7889
SP_PIR_KEYWORDS	kinase	6	0.56391	0.329588	ALPK2, GSK3B, PIP5K1B, TRIO, PRKCH, ALK	107	688	19235	1.56773	1	0.874439	99.3115
GOTERM_MF_FAT	GO:0030554~adenyl nucleotide binding	12	1.12782	0.346738	ALPK2, DNAH14, GSK3B, PIP5K1B, TRIO, UBE2W, PRKCH, ABCB1, ATP1A1, ALK, KIF21A, SPATA5	79	1577	12983	1.25054	1	0.97525	99.6388
SP_PIR_KEYWORDS	serine/threonine-protein kinase	4	0.37594	0.350585	ALPK2, GSK3B, TRIO, PRKCH	107	381	19235	1.88731	1	0.887087	99.5367
SP_PIR_KEYWORDS	transferase	10	0.93985	0.361251	NCOA3, ALPK2, GSK3B, PIP5K1B, TRIO, ABAT, PRKCH, GTDC1, ALK, C7ORF10	107	1394	19235	1.28957	1	0.883698	99.623
GOTERM_MF_FAT	GO:0001883~purine nucleoside binding	12	1.12782	0.365749	ALPK2, DNAH14, GSK3B, PIP5K1B, TRIO, UBE2W, PRKCH, ABCB1, ATP1A1, ALK, KIF21A, SPATA5	79	1601	12983	1.23179	1	0.978412	99.7555
GOTERM_MF_FAT	GO:0001882~nucleoside binding	12	1.12782	0.37452	ALPK2, DNAH14, GSK3B, PIP5K1B, TRIO, UBE2W, PRKCH, ABCB1, ATP1A1, ALK, KIF21A, SPATA5	79	1612	12983	1.22339	1	0.973312	99.7966
SP_PIR_KEYWORDS	nucleotide-binding	11	1.03383	0.452678	DNAH14, GSK3B, PIP5K1B, TRIO, UBE2W, PRKCH, ABCB1, ATP1A1, ALK, KIF21A, SPATA5	107	1686	19235	1.17285	1	0.919193	99.9449
INTERPRO	IPR002290:Serine/threonine protein kinase	3	0.281955	0.462282	GSK3B, TRIO, PRKCH	101	259	16659	1.91051	1	0.998804	99.9729
GOTERM_MF_FAT	GO:0004674~protein serine/threonine kinase activity	4	0.37594	0.480289	ALPK2, GSK3B, TRIO, PRKCH	79	430	12983	1.52876	1	0.989419	99.9824
UP_SEQ_FEATURE	domain:Protein kinase	4	0.37594	0.484117	GSK3B, TRIO, PRKCH, ALK	107	469	19113	1.52346	1	0.999994	99.9935
GOTERM_BP_FAT	GO:0016310~phosphorylation	6	0.56391	0.492939	ALPK2, GSK3B, PIP5K1B, TRIO, PRKCH, ALK	79	800	13528	1.2843	1	0.99428	99.9972
INTERPRO	IPR017441:Protein kinase, ATP binding site	4	0.37594	0.516984	GSK3B, TRIO, PRKCH, ALK	101	455	16659	1.45003	1	0.999344	99.9934
GOTERM_BP_FAT	GO:0006468~protein amino acid phosphorylation	5	0.469925	0.540658	ALPK2, GSK3B, TRIO, PRKCH, ALK	79	667	13528	1.28366	1	0.996848	99.9994
INTERPRO	IPR000719:Protein kinase, core	4	0.37594	0.547604	GSK3B, TRIO, PRKCH, ALK	101	476	16659	1.38606	1	0.999422	99.9972
GOTERM_MF_FAT	GO:0032555~purine ribonucleotide binding	12	1.12782	0.553543	ALPK2, DNAH14, GSK3B, PIP5K1B, TRIO, UBE2W, PRKCH, ABCB1, ATP1A1, ALK, KIF21A, SPATA5	79	1836	12983	1.07413	1	0.990632	99.9976
GOTERM_MF_FAT	GO:0032553~ribonucleotide binding	12	1.12782	0.553543	ALPK2, DNAH14, GSK3B, PIP5K1B, TRIO, UBE2W, PRKCH, ABCB1, ATP1A1, ALK, KIF21A, SPATA5	79	1836	12983	1.07413	1	0.990632	99.9976
UP_SEQ_FEATURE	binding site:ATP	4	0.37594	0.581988	GSK3B, TRIO, PRKCH, ALK	107	542	19113	1.31827	1	0.999999	99.9997
SMART	SM00220:S_TKc	3	0.281955	0.605863	GSK3B, TRIO, PRKCH	72	259	9079	1.46059	1	0.999599	99.9954
GOTERM_MF_FAT	GO:0017076~purine nucleotide binding	12	1.12782	0.615292	ALPK2, DNAH14, GSK3B, PIP5K1B, TRIO, UBE2W, PRKCH, ABCB1, ATP1A1, ALK, KIF21A, SPATA5	79	1918	12983	1.02821	1	0.993946	99.9997
UP_SEQ_FEATURE	nucleotide phosphate-binding region:ATP	6	0.56391	0.622455	DNAH14, GSK3B, TRIO, PRKCH, ALK, KIF21A	107	962	19113	1.11409	1	1	99.9999
INTERPRO	IPR008271:Serine/threonine protein kinase, active site	3	0.281955	0.630683	GSK3B, TRIO, PRKCH	101	354	16659	1.3978	1	0.999884	99.9998
INTERPRO	IPR017442:Serine/threonine protein kinase-related	3	0.281955	0.638325	GSK3B, TRIO, PRKCH	101	359	16659	1.37833	1	0.999872	99.9999
GOTERM_MF_FAT	GO:0000166~nucleotide binding	13	1.2218	0.717414	DNAH14, ALPK2, PIP5K1B, TRIO, PRKCH, ATP1A1, ABCB1, DACH1, ALK, GSK3B, UBE2W, KIF21A, SPATA5	79	2245	12983	0.951645	1	0.998678	100
UP_SEQ_FEATURE	active site:Proton acceptor	3	0.281955	0.884113	GSK3B, PRKCH, ALK	107	658	19113	0.814405	1	1	100
Annotation Cluster 39	Enrichment Score: 0.3319232339423229
Category	Term	Count	%	PValue	Genes	List Total	Pop Hits	Pop Total	Fold Enrichment	Bonferroni	Benjamini	FDR
GOTERM_BP_FAT	GO:0042981~regulation of apoptosis	8	0.75188	0.180464	KCNMA1, TMX1, GSK3B, GRID2, TRIO, FOXO1, FAF1, ECT2	79	804	13528	1.70389	1	0.962877	95.3875
GOTERM_BP_FAT	GO:0043067~regulation of programmed cell death	8	0.75188	0.186739	KCNMA1, TMX1, GSK3B, GRID2, TRIO, FOXO1, FAF1, ECT2	79	812	13528	1.6871	1	0.958078	95.9042
GOTERM_BP_FAT	GO:0010941~regulation of cell death	8	0.75188	0.189116	KCNMA1, TMX1, GSK3B, GRID2, TRIO, FOXO1, FAF1, ECT2	79	815	13528	1.68089	1	0.95513	96.0854
GOTERM_BP_FAT	GO:0006916~anti-apoptosis	3	0.281955	0.333643	TMX1, GSK3B, FOXO1	79	206	13528	2.49379	1	0.984673	99.8117
GOTERM_BP_FAT	GO:0043065~positive regulation of apoptosis	4	0.37594	0.453195	KCNMA1, TRIO, FAF1, ECT2	79	430	13528	1.59293	1	0.99219	99.9911
GOTERM_BP_FAT	GO:0043068~positive regulation of programmed cell death	4	0.37594	0.457735	KCNMA1, TRIO, FAF1, ECT2	79	433	13528	1.5819	1	0.991992	99.9922
GOTERM_BP_FAT	GO:0010942~positive regulation of cell death	4	0.37594	0.460753	KCNMA1, TRIO, FAF1, ECT2	79	435	13528	1.57463	1	0.991984	99.9929
GOTERM_BP_FAT	GO:0043066~negative regulation of apoptosis	3	0.281955	0.609451	TMX1, GSK3B, FOXO1	79	354	13528	1.45119	1	0.998799	100
GOTERM_BP_FAT	GO:0043069~negative regulation of programmed cell death	3	0.281955	0.617147	TMX1, GSK3B, FOXO1	79	359	13528	1.43098	1	0.998765	100
GOTERM_BP_FAT	GO:0060548~negative regulation of cell death	3	0.281955	0.618673	TMX1, GSK3B, FOXO1	79	360	13528	1.427	1	0.998731	100
GOTERM_BP_FAT	GO:0008219~cell death	4	0.37594	0.791222	TRIO, FAF1, ECT2, ITPR1	79	719	13528	0.952659	1	0.999936	100
GOTERM_BP_FAT	GO:0016265~death	4	0.37594	0.795155	TRIO, FAF1, ECT2, ITPR1	79	724	13528	0.94608	1	0.999929	100
GOTERM_BP_FAT	GO:0006915~apoptosis	3	0.281955	0.867766	TRIO, FAF1, ECT2	79	602	13528	0.853358	1	0.999989	100
GOTERM_BP_FAT	GO:0012501~programmed cell death	3	0.281955	0.873239	TRIO, FAF1, ECT2	79	611	13528	0.840788	1	0.999991	100
Annotation Cluster 40	Enrichment Score: 0.3211049498444667
Category	Term	Count	%	PValue	Genes	List Total	Pop Hits	Pop Total	Fold Enrichment	Bonferroni	Benjamini	FDR
GOTERM_BP_FAT	GO:0019725~cellular homeostasis	6	0.56391	0.131128	KCNMA1, TMX1, DNAJC10, GRID2, PPP3CA, ITPR1	79	466	13528	2.20481	1	0.962944	88.6138
GOTERM_CC_FAT	GO:0044432~endoplasmic reticulum part	3	0.281955	0.622618	TMX1, DNAJC10, ITPR1	78	347	12782	1.41676	1	0.96577	99.9994
SP_PIR_KEYWORDS	endoplasmic reticulum	4	0.37594	0.757652	TMX1, GRIP1, DNAJC10, ITPR1	107	713	19235	1.00851	1	0.988452	100
GOTERM_CC_FAT	GO:0005783~endoplasmic reticulum	5	0.469925	0.839834	TMX1, STX8, GRIP1, DNAJC10, ITPR1	78	960	12782	0.853499	1	0.991408	100
Annotation Cluster 41	Enrichment Score: 0.30444530609942577
Category	Term	Count	%	PValue	Genes	List Total	Pop Hits	Pop Total	Fold Enrichment	Bonferroni	Benjamini	FDR
GOTERM_BP_FAT	GO:0046907~intracellular transport	6	0.56391	0.328623	TMX1, IMMP2L, STX8, SLC1A3, GSK3B, PPP3CA	79	657	13528	1.56384	1	0.985055	99.7885
GOTERM_BP_FAT	GO:0006605~protein targeting	3	0.281955	0.352573	IMMP2L, GSK3B, PPP3CA	79	215	13528	2.3894	1	0.985266	99.8794
GOTERM_BP_FAT	GO:0008104~protein localization	7	0.657895	0.399488	PTPRK, IMMP2L, GRIP1, GSK3B, FAF1, PPP3CA, EXOC6B	79	882	13528	1.35905	1	0.989227	99.9623
GOTERM_BP_FAT	GO:0034613~cellular protein localization	4	0.37594	0.424121	PTPRK, IMMP2L, GSK3B, PPP3CA	79	411	13528	1.66657	1	0.990064	99.9803
GOTERM_BP_FAT	GO:0070727~cellular macromolecule localization	4	0.37594	0.428746	PTPRK, IMMP2L, GSK3B, PPP3CA	79	414	13528	1.6545	1	0.989828	99.9826
GOTERM_BP_FAT	GO:0006886~intracellular protein transport	3	0.281955	0.639548	IMMP2L, GSK3B, PPP3CA	79	374	13528	1.37359	1	0.998865	100
GOTERM_BP_FAT	GO:0015031~protein transport	4	0.37594	0.823101	IMMP2L, GSK3B, PPP3CA, EXOC6B	79	762	13528	0.8989	1	0.999961	100
GOTERM_BP_FAT	GO:0045184~establishment of protein localization	4	0.37594	0.827886	IMMP2L, GSK3B, PPP3CA, EXOC6B	79	769	13528	0.890718	1	0.999964	100
Annotation Cluster 42	Enrichment Score: 0.2527092691994165
Category	Term	Count	%	PValue	Genes	List Total	Pop Hits	Pop Total	Fold Enrichment	Bonferroni	Benjamini	FDR
GOTERM_CC_FAT	GO:0044421~extracellular region part	7	0.657895	0.524345	LAMA2, SLC1A3, GPC6, NTNG1, PCDH15, COL5A2, COL11A1	78	960	12782	1.1949	1	0.947996	99.99
GOTERM_CC_FAT	GO:0005576~extracellular region	13	1.2218	0.562	NRG3, NTNG1, DNAJC10, PCDH15, SERPINI1, COL5A2, LAMA2, SLC1A3, EYS, GPC6, FSTL5, COL11A1, KIRREL3	78	2010	12782	1.05987	1	0.95717	99.9964
SP_PIR_KEYWORDS	Secreted	10	0.93985	0.592268	LAMA2, EYS, NRG3, GPC6, FSTL5, DNAJC10, PCDH15, SERPINI1, COL5A2, COL11A1	107	1689	19235	1.06434	1	0.968096	99.9986
Annotation Cluster 43	Enrichment Score: 0.24724312777604002
Category	Term	Count	%	PValue	Genes	List Total	Pop Hits	Pop Total	Fold Enrichment	Bonferroni	Benjamini	FDR
GOTERM_BP_FAT	GO:0016477~cell migration	3	0.281955	0.474792	PTPRK, DAB1, ROBO1	79	276	13528	1.86131	1	0.992852	99.9952
GOTERM_BP_FAT	GO:0051674~localization of cell	3	0.281955	0.531535	PTPRK, DAB1, ROBO1	79	307	13528	1.67336	1	0.99653	99.9992
GOTERM_BP_FAT	GO:0048870~cell motility	3	0.281955	0.531535	PTPRK, DAB1, ROBO1	79	307	13528	1.67336	1	0.99653	99.9992
GOTERM_BP_FAT	GO:0006928~cell motion	3	0.281955	0.764647	PTPRK, DAB1, ROBO1	79	475	13528	1.08152	1	0.99989	100
Annotation Cluster 44	Enrichment Score: 0.23796875460462613
Category	Term	Count	%	PValue	Genes	List Total	Pop Hits	Pop Total	Fold Enrichment	Bonferroni	Benjamini	FDR
GOTERM_CC_FAT	GO:0015630~microtubule cytoskeleton	5	0.469925	0.422911	PARD3, DNAH14, PDE4DIP, PDE4D, KIF21A	78	549	12782	1.49246	1	0.933156	99.8903
GOTERM_CC_FAT	GO:0005815~microtubule organizing center	3	0.281955	0.452457	PARD3, PDE4DIP, PDE4D	78	253	12782	1.94314	1	0.940144	99.9428
SP_PIR_KEYWORDS	cytoskeleton	5	0.469925	0.466528	PARD3, DNAH14, PDE4DIP, PDE4D, ARHGAP24	107	636	19235	1.41326	1	0.923225	99.96
GOTERM_CC_FAT	GO:0044430~cytoskeletal part	7	0.657895	0.51597	PARD3, DNAH14, GRID2, PDE4DIP, PDE4D, KIF21A, ITPR1	78	952	12782	1.20494	1	0.957385	99.9876
GOTERM_CC_FAT	GO:0005856~cytoskeleton	9	0.845865	0.601319	PARD3, DNAH14, GRID2, PDE4DIP, PDE4D, BASP1, ARHGAP24, KIF21A, ITPR1	78	1381	12782	1.06796	1	0.963374	99.9989
GOTERM_CC_FAT	GO:0043228~non-membrane-bounded organelle	13	1.2218	0.882863	PARD3, DNAH14, PDE4D, PCDH15, BASP1, MYBL1, ARHGAP24, FOXP1, ITPR1, GRID2, PDE4DIP, KIF21A, ALX1	78	2596	12782	0.820621	1	0.995885	100
GOTERM_CC_FAT	GO:0043232~intracellular non-membrane-bounded organelle	13	1.2218	0.882863	PARD3, DNAH14, PDE4D, PCDH15, BASP1, MYBL1, ARHGAP24, FOXP1, ITPR1, GRID2, PDE4DIP, KIF21A, ALX1	78	2596	12782	0.820621	1	0.995885	100
Annotation Cluster 45	Enrichment Score: 0.22619672398356516
Category	Term	Count	%	PValue	Genes	List Total	Pop Hits	Pop Total	Fold Enrichment	Bonferroni	Benjamini	FDR
GOTERM_BP_FAT	GO:0045860~positive regulation of protein kinase activity	3	0.281955	0.36925	PARD3, DAB1, SDC4	79	223	13528	2.30368	1	0.986077	99.9194
GOTERM_BP_FAT	GO:0033674~positive regulation of kinase activity	3	0.281955	0.385763	PARD3, DAB1, SDC4	79	231	13528	2.2239	1	0.987424	99.9465
GOTERM_BP_FAT	GO:0051347~positive regulation of transferase activity	3	0.281955	0.40412	PARD3, DAB1, SDC4	79	240	13528	2.14051	1	0.98945	99.9665
GOTERM_BP_FAT	GO:0045859~regulation of protein kinase activity	3	0.281955	0.59531	PARD3, DAB1, SDC4	79	345	13528	1.48905	1	0.998535	99.9999
GOTERM_BP_FAT	GO:0043549~regulation of kinase activity	3	0.281955	0.614083	PARD3, DAB1, SDC4	79	357	13528	1.439	1	0.998765	100
GOTERM_BP_FAT	GO:0051338~regulation of transferase activity	3	0.281955	0.63662	PARD3, DAB1, SDC4	79	372	13528	1.38097	1	0.998925	100
GOTERM_BP_FAT	GO:0044093~positive regulation of molecular function	4	0.37594	0.662854	PARD3, DAB1, NCOA3, SDC4	79	586	13528	1.16888	1	0.99914	100
GOTERM_BP_FAT	GO:0042325~regulation of phosphorylation	3	0.281955	0.755219	PARD3, DAB1, SDC4	79	466	13528	1.10241	1	0.999868	100
GOTERM_BP_FAT	GO:0019220~regulation of phosphate metabolic process	3	0.281955	0.774758	PARD3, DAB1, SDC4	79	485	13528	1.05922	1	0.99991	100
GOTERM_BP_FAT	GO:0051174~regulation of phosphorus metabolic process	3	0.281955	0.774758	PARD3, DAB1, SDC4	79	485	13528	1.05922	1	0.99991	100
GOTERM_BP_FAT	GO:0043085~positive regulation of catalytic activity	3	0.281955	0.807256	PARD3, DAB1, SDC4	79	520	13528	0.987926	1	0.99994	100
Annotation Cluster 46	Enrichment Score: 0.21353771428430257
Category	Term	Count	%	PValue	Genes	List Total	Pop Hits	Pop Total	Fold Enrichment	Bonferroni	Benjamini	FDR
GOTERM_CC_FAT	GO:0019866~organelle inner membrane	4	0.37594	0.318315	SLC25A21, IMMP2L, SLC1A3, ITPR1	78	329	12782	1.99236	1	0.878463	99.1348
GOTERM_CC_FAT	GO:0031967~organelle envelope	5	0.469925	0.517348	SLC25A21, IMMP2L, SLC1A3, FAF1, ITPR1	78	620	12782	1.32155	1	0.954768	99.988
GOTERM_CC_FAT	GO:0031975~envelope	5	0.469925	0.519915	SLC25A21, IMMP2L, SLC1A3, FAF1, ITPR1	78	622	12782	1.3173	1	0.952609	99.9888
GOTERM_CC_FAT	GO:0005743~mitochondrial inner membrane	3	0.281955	0.553657	SLC25A21, IMMP2L, SLC1A3	78	306	12782	1.60659	1	0.956832	99.9955
GOTERM_CC_FAT	GO:0031090~organelle membrane	7	0.657895	0.656584	SLC25A21, TMX1, IMMP2L, STX8, SLC1A3, DENND1A, ITPR1	78	1096	12782	1.04663	1	0.96621	99.9998
GOTERM_CC_FAT	GO:0031966~mitochondrial membrane	3	0.281955	0.691398	SLC25A21, IMMP2L, SLC1A3	78	394	12782	1.24775	1	0.969492	100
GOTERM_CC_FAT	GO:0044429~mitochondrial part	4	0.37594	0.702039	SLC25A21, IMMP2L, SLC1A3, ABAT	78	595	12782	1.10166	1	0.969296	100
GOTERM_CC_FAT	GO:0005740~mitochondrial envelope	3	0.281955	0.723657	SLC25A21, IMMP2L, SLC1A3	78	419	12782	1.17331	1	0.973852	100
GOTERM_CC_FAT	GO:0005739~mitochondrion	6	0.56391	0.794843	SLC25A21, IMMP2L, SLC1A3, ABAT, PPP3CA, SPATA5	78	1087	12782	0.904536	1	0.985469	100
SP_PIR_KEYWORDS	mitochondrion	4	0.37594	0.842588	SLC25A21, IMMP2L, ABAT, SPATA5	107	832	19235	0.864261	1	0.995752	100
Annotation Cluster 47	Enrichment Score: 0.16255081367831953
Category	Term	Count	%	PValue	Genes	List Total	Pop Hits	Pop Total	Fold Enrichment	Bonferroni	Benjamini	FDR
GOTERM_BP_FAT	GO:0006508~proteolysis	8	0.75188	0.406516	ARIH1, IMMP2L, CORIN, UBE2W, NSMCE2, FAF1, USP15, FBXO8	79	1054	13528	1.29974	1	0.989324	99.9686
SP_PIR_KEYWORDS	Protease	3	0.281955	0.750101	IMMP2L, CORIN, USP15	107	484	19235	1.11425	1	0.989031	100
GOTERM_MF_FAT	GO:0070011~peptidase activity, acting on L-amino acid peptides	3	0.281955	0.848015	IMMP2L, CORIN, USP15	79	549	12983	0.898042	1	0.999927	100
GOTERM_MF_FAT	GO:0008233~peptidase activity	3	0.281955	0.865358	IMMP2L, CORIN, USP15	79	574	12983	0.858929	1	0.999952	100
Annotation Cluster 48	Enrichment Score: 0.1488200814830377
Category	Term	Count	%	PValue	Genes	List Total	Pop Hits	Pop Total	Fold Enrichment	Bonferroni	Benjamini	FDR
GOTERM_CC_FAT	GO:0016023~cytoplasmic membrane-bounded vesicle	4	0.37594	0.649782	GRIP1, DENND1A, ATP1A1, ITPR1	78	550	12782	1.19179	1	0.968003	99.9998
GOTERM_CC_FAT	GO:0031988~membrane-bounded vesicle	4	0.37594	0.671412	GRIP1, DENND1A, ATP1A1, ITPR1	78	568	12782	1.15403	1	0.967019	99.9999
GOTERM_CC_FAT	GO:0031410~cytoplasmic vesicle	4	0.37594	0.750199	GRIP1, DENND1A, ATP1A1, ITPR1	78	642	12782	1.02101	1	0.979171	100
GOTERM_CC_FAT	GO:0031982~vesicle	4	0.37594	0.775866	GRIP1, DENND1A, ATP1A1, ITPR1	78	670	12782	0.978339	1	0.983636	100
Annotation Cluster 49	Enrichment Score: 0.14076783829332107
Category	Term	Count	%	PValue	Genes	List Total	Pop Hits	Pop Total	Fold Enrichment	Bonferroni	Benjamini	FDR
GOTERM_MF_FAT	GO:0046872~metal ion binding	26	2.44361	0.53035	KCNH1, FHIT, CDKAL1, KCNIP4, ARIH1, TRIM44, FSTL5, NSMCE2, PPP3CA, PLCB1, DDAH1, ZNF804A, KCNMA1, LPP, PRKCH, ATP1A1, PDE4D, PCDH15, ZBTB44, ITPR1, FOXP1, GTSF1, SLC4A10, EYS, CDH18, KCNH5	79	4140	12983	1.0321	1	0.991563	99.9954
GOTERM_MF_FAT	GO:0043169~cation binding	26	2.44361	0.553015	KCNH1, FHIT, CDKAL1, KCNIP4, ARIH1, TRIM44, FSTL5, NSMCE2, PPP3CA, PLCB1, DDAH1, ZNF804A, KCNMA1, LPP, PRKCH, ATP1A1, PDE4D, PCDH15, ZBTB44, ITPR1, FOXP1, GTSF1, SLC4A10, EYS, CDH18, KCNH5	79	4179	12983	1.02247	1	0.991459	99.9976
GOTERM_MF_FAT	GO:0043167~ion binding	26	2.44361	0.588514	KCNH1, FHIT, CDKAL1, KCNIP4, ARIH1, TRIM44, FSTL5, NSMCE2, PPP3CA, PLCB1, DDAH1, ZNF804A, KCNMA1, LPP, PRKCH, ATP1A1, PDE4D, PCDH15, ZBTB44, ITPR1, FOXP1, GTSF1, SLC4A10, EYS, CDH18, KCNH5	79	4241	12983	1.00752	1	0.993513	99.9992
SP_PIR_KEYWORDS	metal-binding	15	1.40977	0.777321	KCNMA1, LPP, PRKCH, ATP1A1, PDE4D, CDKAL1, ZBTB44, FOXP1, GTSF1, ARIH1, TRIM44, NSMCE2, PPP3CA, DDAH1, ZNF804A	107	2972	19235	0.9073	1	0.98972	100
SP_PIR_KEYWORDS	zinc	11	1.03383	0.779686	ARIH1, LPP, TRIM44, NSMCE2, PRKCH, PPP3CA, DDAH1, ZBTB44, FOXP1, GTSF1, ZNF804A	107	2189	19235	0.903349	1	0.989306	100
SP_PIR_KEYWORDS	zinc-finger	8	0.75188	0.845665	ARIH1, TRIM44, NSMCE2, PRKCH, ZBTB44, FOXP1, GTSF1, ZNF804A	107	1718	19235	0.837096	1	0.995643	100
GOTERM_MF_FAT	GO:0008270~zinc ion binding	11	1.03383	0.908149	ARIH1, LPP, TRIM44, NSMCE2, PRKCH, PPP3CA, DDAH1, ZBTB44, FOXP1, GTSF1, ZNF804A	79	2311	12983	0.782241	1	0.999989	100
GOTERM_MF_FAT	GO:0046914~transition metal ion binding	13	1.2218	0.930947	FHIT, LPP, PRKCH, CDKAL1, ZBTB44, FOXP1, GTSF1, ARIH1, TRIM44, NSMCE2, PPP3CA, DDAH1, ZNF804A	79	2785	12983	0.767125	1	0.999997	100
Annotation Cluster 50	Enrichment Score: 0.11462053734162161
Category	Term	Count	%	PValue	Genes	List Total	Pop Hits	Pop Total	Fold Enrichment	Bonferroni	Benjamini	FDR
GOTERM_BP_FAT	GO:0031327~negative regulation of cellular biosynthetic process	4	0.37594	0.633389	PTPRK, ATP1A1, FOXP1, ALX1	79	561	13528	1.22097	1	0.998919	100
GOTERM_BP_FAT	GO:0009890~negative regulation of biosynthetic process	4	0.37594	0.647745	PTPRK, ATP1A1, FOXP1, ALX1	79	573	13528	1.1954	1	0.998972	100
GOTERM_BP_FAT	GO:0016481~negative regulation of transcription	3	0.281955	0.747667	PTPRK, FOXP1, ALX1	79	459	13528	1.11922	1	0.99985	100
GOTERM_BP_FAT	GO:0010629~negative regulation of gene expression	3	0.281955	0.792944	PTPRK, FOXP1, ALX1	79	504	13528	1.01929	1	0.99993	100
GOTERM_BP_FAT	GO:0045934~negative regulation of nucleobase, nucleoside, nucleotide and nucleic acid metabolic process	3	0.281955	0.800212	PTPRK, FOXP1, ALX1	79	512	13528	1.00336	1	0.999935	100
GOTERM_BP_FAT	GO:0051172~negative regulation of nitrogen compound metabolic process	3	0.281955	0.806388	PTPRK, FOXP1, ALX1	79	519	13528	0.98983	1	0.999942	100
GOTERM_BP_FAT	GO:0010558~negative regulation of macromolecule biosynthetic process	3	0.281955	0.829449	PTPRK, FOXP1, ALX1	79	547	13528	0.939162	1	0.999964	100
GOTERM_BP_FAT	GO:0010605~negative regulation of macromolecule metabolic process	3	0.281955	0.929977	PTPRK, FOXP1, ALX1	79	734	13528	0.699893	1	1	100
Annotation Cluster 51	Enrichment Score: 0.029629801645851193
Category	Term	Count	%	PValue	Genes	List Total	Pop Hits	Pop Total	Fold Enrichment	Bonferroni	Benjamini	FDR
SP_PIR_KEYWORDS	zinc-finger	8	0.75188	0.845665	ARIH1, TRIM44, NSMCE2, PRKCH, ZBTB44, FOXP1, GTSF1, ZNF804A	107	1718	19235	0.837096	1	0.995643	100
INTERPRO	IPR007087:Zinc finger, C2H2-type	3	0.281955	0.952573	ZBTB44, FOXP1, ZNF804A	101	784	16659	0.63115	1	1	100
INTERPRO	IPR015880:Zinc finger, C2H2-like	3	0.281955	0.955681	ZBTB44, FOXP1, ZNF804A	101	797	16659	0.620855	1	1	100
SMART	SM00355:ZnF_C2H2	3	0.281955	0.988715	ZBTB44, FOXP1, ZNF804A	72	797	9079	0.474645	1	1	100
