# Supplementary material for: Transposon activation mutagenesis as a screening tool for identifying resistance to cancer therapeutics
Source: BMC Cancer. 2013 Feb 27;13:93. doi: 10.1186/1471-2407-13-93 (PMC3598783; doi:10.1186/1471-2407-13-93)
Supplement: Additional file 5: Dataset S3 — Insertions in isolated paclitaxel-resistant colonies from IMR32 cells. Table shows data for individual transposon insertion sites, expressed as (number of sequencing reads for insertion site/ total number of sequencing reads for colony) x 100. Data were filtered to remove any sites represented at < 1% of total reads for a colony. Data were then ordered based on transposon insertion sites. Also indicated are genes associated with each transposon insertion site, as well as the orientation of the insertion (‘sense’ indicates that the CMV promoter in the transposon is oriented in the same direction as the gene promoter) and position (upstream of first coding exon, within gene coding sequence or downstream of poly-adenylation site). These data are represented by the heat map in Figure 5A. [file 1471-2407-13-93-S5.xls]

## Sheet: IMR32 clones
Transposon Insertion Site				Distribution of Insertions in each clone (% of total sequencing reads per clone)
				LCa7.F10	LCa7.E10	LCa7.G2	LCa7.H3	LCa7.H6	LCa7.G12	LCa12.H4	LCa12.H5	LCa7.G3	LCa7.G10	LCa7.A12	LCa7.F6	LCa7.C2	LCa7.E9	LCa7.C4	LCa12.H2	LCa12.H7	LCa7.C10	LCa7.D6	LCa7.B2	LCa7.C7	LCa7.B6	LCa7.B12	LCa7.C9	LCa7.A10	LCa7.G5	LCa7.A9	LCa7.E7	LCa7.A11	LCa7.C5	LCa7.H5	LCa7.E3	LCa7.E12	LCa7.H4	LCa7.C8	LCa7.D2	LCa7.D9	LCa7.E2	LCa7.F5	LCa7.F8	LCa7.G4	LCa7.E1	LCa7.D4	LCa7.F9	LCa7.C6	LCa7.D5
Chr.	Position	Sequenced strand	Insertion site ID	1	2	3	4	5	6	7	8	9	10	11	12	13	14	15	16	17	18	19	20	21	22	23	24	25	26	27	28	29	30	31	32	33	34	35	36	37	38	39	40	41	42	43	44	45	46
2	15123373	-	1	14.7617	13.4514	20.1746	19.4493	23.4882	15.4617	24.351	19.1452	13.8172	13.9774
5	165944343	-	2	12.6427	13.8284	16.6962	18.8185	9.11354	12.9872	16.8994	15.0914	14.4653	13.701
7	87312389	+	3	12.0661	12.1852	12.2514	11.416	13.3586	12.8732	9.59197	8.15237	11.9933	11.4051
2	66796282	+	4	10.9001	10.8169	8.51843	8.64931	9.68088	12.3588	4.29627	4.30289	12.3062	11.0245
10	36765861	-	5	7.80239	9.34217	11.7906	10.1628	9.17295	10.7045	6.55069	12.6403	8.16774	9.67491
6	51634279	-	6	9.42874	9.55654	8.29788	7.19294	6.69253	6.62287	4.15461	7.30467	8.24922	7.94477
1	171710722	-	7	5.38461	5.74371	8.574	9.02608	11.1322	7.63212	16.6955	12.1635	6.679	5.62605
14	90210606	+	8	4.28475	5.584	4.12025	4.11084	4.31763	6.04176	1.93329	1.98404	4.02552	4.61464
3	46491387	+	9	5.07776	5.06172	3.38332	3.47156	3.03455	3.99537	1.28523	1.39243	3.13302	3.25853
4	179752387	-	10	2.71815	3.29774	1.29273	2.10409	2.31216	4.59042		1.4806	2.77379
12	22298313	-	11	2.76822	2.52222	2.15335	2.4682	2.4078	3.46433	2.82943	3.48388	2.44604	2.60165
14	32864517	+	12	1.54723	1.20859	1.03811	1.14943	1.18412
6	49806523	+	14									3.27744
12	90039818	+	15									1.14062
20	51766224	-	16									1.12025
8	93112496	-	17									1.09804
3	179835021	+	18										3.69432
7	87278342	+	19										2.59513
7	7747651	+	20										2.27965
X	140745863	-	21										1.82759
5	153221005	-	22										1.304
4	46249897	-	24											44.1168	72.3518	82.5994
7	87287068	+	25											14.5056	17.2784	16.1117
6	136407973	-	26											6.21633	1.67344
18	64888236	+	27											5.98519	2.47678
3	52515568	-	28											2.94831	1.79746
9	126217042	+	29														28.3256
7	37178806	-	30														20.7961
8	67521778	-	31														18.5717
7	87232724	+	32														18.3876
7	108051088	+	33														4.71294
12	116175171	+	34														3.0086
3	169940739	+	35														2.70051
1	211073592	-	36															7.63938
13	69949111	-	37															7.19778
4	65903894	+	38															6.63479
2	67406735	-	39															6.52988
4	86687471	+	40															6.32294
2	66795143	-	41															6.21529
12	19284146	+	42															5.44528
7	87225169	+	43															5.06439
2	15770308	+	44															4.84636
3	167803494	-	45															4.05425
7	136079088	+	46															3.94941
10	98347248	+	47															3.62921
2	66779951	+	48															3.49398
7	46757621	+	49															2.27136
1	93392329	+	50															1.86569
1	232989945	+	51															1.76906
7	123798552	+	52															1.59798
6	159382818	+	53															1.57033
5	9954708	+	54															1.41855
4	162183968	+	55															1.24192
8	110336010	-	56															1.17568
7	87278158	+	62																63.9519	63.4842	71.3729	82.6257	96.8712	92.6923	90.7788	83.6299	81.3387	75.4857
11	128964867	-	63																				1.87498	1.98813	1.98987	2.38942	1.5359	3.34467
4	90182192	+	64																										13.34	14.7265	15.1723	14.5123	15.919	13.5238	16.1896	14.8246	12.396	14.1732	14.0666	16.4296	13.9362	13.4213	12.3593	12.1451	15.8552
5	99038734	-	65																										11.2037	12.4622	9.92352	13.2106	11.5308	9.66326	12.9091	11.8586	13.1421	12.5025	12.5724	12.5737	13.8099	12.3074	13.8267	12.5872	16.9139
5	170629339	+	66																										9.57682	4.58999	4.91237	8.32353	9.78648	9.82047	8.59535	7.77752	9.40338	10.4609	8.91246	8.24364	8.93099	10.4497	11.1964	9.48937	5.91586
12	55403669	+	67																										8.78911	2.55151	4.0687	7.5642	10.0484	9.39296	9.08235	8.93488	9.87381	10.6725	8.59354	9.63891	8.59015	9.55143	12.3545	9.41361	5.18432
1	159003305	-	68																										8.33958	11.818	9.22136	10.5378	10.2139	11.7823	9.12436	11.8126	13.9895	10.7175	12.9681	11.2541	14.198	9.36635	11.9901	13.0483	19.1858
2	185466530	-	69																										8.33106	3.49687	4.45045	9.65413	7.54239	7.85274	6.54599	8.50617	8.23952	9.9664	6.359	8.51223	7.13216	9.01316	8.56455	8.87042	5.87723
12	46349730	-	70																										7.66749	8.97091	8.28691	10.1285	8.97989	11.2917	10.5631	10.968	12.777	10.9553	15.4113	12.2204	13.9204	9.30521	12.7679	11.9367	17.7295
12	80765584	+	71																										4.88036	2.82761	3.71362	6.44332	6.80126	10.7574	5.96508	5.87316	10.2184	7.26361	8.19979	5.2476	7.65598	6.59686	8.7823	9.06934	9.06922
7	138144515	+	72																										2.38884	1.45563	3.96461	8.07621	5.70155	7.81492	6.9885	5.71126	3.65741	6.25031	5.8826	5.64419	6.13171	4.34186	5.14852	6.35046	3.81668
1	243878107	+	73																										10.3003	8.36018	9.08253	4.06702	6.97009	2.29475	5.59427	5.03967	2.45314	2.95564	2.33886	3.26463	1.88713	3.12098	1.33958	2.73785
2	67487129	-	74																										2.64562	2.13602	2.38942	1.49838	1.90276	1.44604	1.41398	1.49219	1.0501
7	78966901	+	75																										2.47875	4.93022	3.96461	1.51861	1.35811	1.02446	1.57717	1.72221
7	87230759	-	76																										2.43584	2.23086	1.86078	1.09484	1.403	1.20058	1.17421	1.05245
4	53916367	+	77																										2.22606		6.10043
15	60237845	+	78																											3.32122	1.95694
3	102419652	-	79																											3.91236	2.80854
14	57975915	-	80																											1.05127
18	21201560	+	81																																											25.8878	4.0931
3	170485900	-	82																																											18.8643	2.59436
18	8063655	-	83																																											11.1353	2.88355
7	87324602	+	84																																											8.02429	3.29094
5	92278979	-	85																																											5.61267	2.73365
12	41127318	+	86																																											4.53946	1.57475
6	123400994	+	87																																											2.76719	1.49241
18	15154274	+	88																																												11.8234	15.2188	11.2077
2	53409863	+	89																																												10.0228	8.5318	16.6058
5	102454668	+	90																																												9.07283	15.0566	12.8597
6	1798662	-	91																																												8.39944	8.77243	13.7924
12	90648397	-	92																																												7.24687	7.89885	3.38332
5	100209759	-	93																																												6.89223	8.84566	10.7688
9	71444918	-	94																																												5.56655	5.32693	4.27337
1	188110401	+	95																																												5.32801	8.11681	12.657
9	14470027	-	96																																												4.52162	4.74104	8.4553
5	108804319	+	97																																												2.38748	3.5135
9	106054768	+	98																																												2.07506	2.51786
18	67067742	-	99																																												1.64864	2.41325
7	54743957	-	100																																												1.12091	2.52135
7	87245452	+	101																																													1.39318
4	125159224	-	102
21	35550622	+	103
15	92227486	+	104
8	1919281	-	105
2	24345524	-	106
2	67100965	-	107
6	40795202	-	108
19	31915754	-	109
13	26108876	+	110
4	151518929	+	111
12	1063051	+	112
7	14247857	-	113
12	12966978	-	114
1	91412457	+	115
2	27970137	-	116
X	41806484	+	117
16	48314774	+	118
2	67321906	+	119
2	29873393	+	120
11	21190807	-	121
2	67283178	+	122
4	83800656	+	123
20	47896596	-	124
13	100655495	+	125
6	106512423	-	126
2	68269025	+	127
21	16377880	+	128
X	54085416	-	129
8	73718979	+	130																																											8.57884
4	131893270	-	131																																											5.38367
2	182252838	+	132																																											2.28474
4	141359494	+	133																																											1.55534
2	136898965	+	134																																											1.43465
11	76038111	+	135
17	57465749	-	136
14	63673625	-	137	1.72811										3.12784
2	66925415	-	138	1.32757										1.5344
1	171806460	+	139
3	150318590	-	140											2.30896
2	66918680	-	141
13	45629784	+	142
8	67013777	+	143
4	138454503	-	144
13	76123246	-	145
2	242091245	-	146
10	34973869	-	147
[truncated: 41 more columns]
